# Supplementary material for: Aiolos promotes CXCR3 expression on Th1 cells via positive regulation of IFN-γ/STAT1 signaling
Source: JCI Insight. 2024 Nov 19;10(1):e180287. doi: 10.1172/jci.insight.180287 (PMC11721307; doi:10.1172/jci.insight.180287)
Supplement: Supporting data values [file jciinsight-10-180287-s025.xlsx]

## Sheet: Fig. 1A
Figure 1A - Volcano Plot
Gene.name	log2FoldChange	padj	minuslog10padj
Gm16867	-7.72588	3.3142e-07	6.47962
mt-Tg	-5.91777	NA	#VALUE!
mt-Nd3	-4.56508	1.46162e-50	49.8352
Gm43305	-4.18487	8.60146e-37	36.0654
Stfa3	-3.36629	7.36662e-06	5.13273
Dgkk	-3.1383	9.9581e-07	6.00182
Il17f	-3.10137	5.2748e-08	7.27779
Sspo	-2.96151	3.64681e-05	4.43809
Vax2	-2.8519	0.00102379	2.98979
Gbp2b	-2.76757	9.83686e-05	4.00714
Slc25a48	-2.71953	NA	#VALUE!
Olfml2a	-2.6738	1.0373e-09	8.9841
Ch25h	-2.55225	0.000227663	3.64271
Dock2	-2.54142	6.09072e-141	140.215
Shtn1	-2.53694	3.49002e-28	27.4572
Mcub	-2.51003	0.00611324	2.21373
Ccl20	-2.40168	0.165467	0.781288
Jchain	-2.28032	0.033091	1.48029
Cavin3	-2.24346	4.26849e-22	21.3697
Gm42921	-2.23726	9.25842e-09	8.03346
Sema6a	-2.21191	0.00258992	2.58671
Cd70	-2.18252	0.00978984	2.00922
Ttr	-2.17619	NA	#VALUE!
Dgki	-2.17112	0.000133223	3.87542
Bmp2	-2.11742	0.00436814	2.3597
Ccdc148	-2.07279	NA	#VALUE!
Krt17	-2.06628	0.00282146	2.54953
Gm44169	-2.06412	0.0347647	1.45886
Pxdc1	-2.06343	0.00226706	2.64454
Cnih3	-2.01944	0.00335895	2.4738
Tal1	-1.99859	NA	#VALUE!
Spib	-1.98496	0.0353784	1.45126
Galnt14	-1.96602	7.22306e-05	4.14128
Tns4	-1.96464	1.00679e-11	10.9971
Gm2762	-1.94854	0.0187703	1.72653
Ttll9	-1.94424	0.0758497	1.12005
mt-Co3	-1.94379	1.22291e-05	4.9126
Gm18561	-1.93422	5.78203e-05	4.23792
Igfbp7	-1.93342	7.55649e-05	4.12168
Magee2	-1.8895	NA	#VALUE!
Il1rn	-1.86954	0.116757	0.932717
Gm26682	-1.85406	NA	#VALUE!
Fhit	-1.84897	0.0775467	1.11044
Dusp6	-1.82031	2.17681e-25	24.6622
Nrp1	-1.8192	1.20333e-56	55.9196
Gm19684	-1.79318	NA	#VALUE!
Dhrs9	-1.76629	0.000512835	3.29002
Otx1	-1.75945	NA	#VALUE!
Kcnk10	-1.7531	0.0184089	1.73497
Egr4	-1.74307	0.00860701	2.06515
Itga9	-1.69974	2.25964e-05	4.64596
Fam26f	-1.69949	8.60338e-05	4.06533
Gm44171	-1.69257	0.0238035	1.62336
Apobec1	-1.68604	0.00061731	3.2095
C130026I21Rik	-1.68332	NA	#VALUE!
Mpeg1	-1.67348	0.000261991	3.58171
Tox	-1.66797	2.18341e-10	9.66086
C1s2	-1.65553	NA	#VALUE!
Btk	-1.65519	1.09631e-05	4.96007
Wnt3	-1.64803	0.00234944	2.62903
Pdzk1ip1	-1.63603	0.000261323	3.58282
Serpinc1	-1.63446	0.00299184	2.52406
Gm13881	-1.62623	NA	#VALUE!
mt-Nd4l	-1.62227	0.0254833	1.59374
2610204G07Rik	-1.62178	0.00375972	2.42484
Tal2	-1.6193	0.0617565	1.20932
Slamf8	-1.61514	NA	#VALUE!
Twist1	-1.60399	2.63963e-08	7.57846
Robo3	-1.60342	0.00809375	2.09185
Scn9a	-1.59837	0.10547	0.976869
Dnah7a	-1.59431	1.19274e-08	7.92345
Slc4a5	-1.59363	0.128762	0.890211
Vat1l	-1.57421	0.000648884	3.18783
Adad1	-1.55798	NA	#VALUE!
Lamp3	-1.55438	NA	#VALUE!
Stab2	-1.55419	NA	#VALUE!
Gm15987	-1.55156	0.00147516	2.83116
Wdr63	-1.54723	0.180639	0.743187
Slit3	-1.54366	0.177545	0.750691
Adh4	-1.54072	0.00648144	2.18833
St8sia6	-1.53169	0.000124014	3.90653
Nr2f1	-1.52591	NA	#VALUE!
Tespa1	-1.52253	2.74578e-14	13.5613
Enpep	-1.52216	0.0812746	1.09005
Foxf2	-1.50695	0.151847	0.818594
Tnfsf11	-1.50019	2.52949e-10	9.59697
Akr1c18	-1.49729	5.59163e-09	8.25246
Pou2af1	-1.49225	2.7881e-18	17.5547
Egfr	-1.48961	0.000252254	3.59816
H2-Ob	-1.48308	NA	#VALUE!
Igsf9b	-1.47388	0.0024786	2.60579
A530040E14Rik	-1.47001	0.12616	0.899079
Akr1c12	-1.46546	0.00685194	2.16419
Ifih1	-1.46538	1.18441e-16	15.9265
A930038B10Rik	-1.46526	NA	#VALUE!
Tnfsf4	-1.46483	0.000616414	3.21013
1700019D03Rik	-1.45715	1.76472e-06	5.75332
Atad3aos	-1.43257	NA	#VALUE!
Stxbp6	-1.43201	0.0107479	1.96867
Mx2	-1.43198	0.122124	0.913198
Zfp862-ps	-1.41471	1.85491e-25	24.7317
Aard	-1.41037	NA	#VALUE!
Wnt5b	-1.39877	NA	#VALUE!
Epb41l4b	-1.39547	0.127814	0.893423
Trbv12-1	-1.37613	0.00859807	2.0656
Nell1	-1.37524	NA	#VALUE!
Mgmt	-1.37265	0.00796007	2.09908
Axl	-1.36353	5.1725e-19	18.2863
Ramp1	-1.35261	1.64997e-07	6.78252
Spa17	-1.35247	NA	#VALUE!
Masp2	-1.35129	0.242531	0.615233
Dapl1	-1.34812	0.059395	1.22625
Cd226	-1.34731	0.000514152	3.28891
Gucy1a1	-1.34615	5.44629e-09	8.2639
3830403N18Rik	-1.34373	0.180968	0.742397
Nt5e	-1.34352	9.7156e-05	4.01253
Fhad1	-1.34213	0.173454	0.760815
Stra6	-1.34151	0.0710971	1.14815
Inpp5j	-1.33926	0.382673	0.417172
Rassf8	-1.3342	1.08985e-06	5.96263
Tox2	-1.33284	0.0198796	1.70159
2900005J15Rik	-1.3318	0.06568	1.18257
Angptl2	-1.32266	0.00121255	2.9163
Slc17a6	-1.31859	1.21716e-05	4.91465
Gm26669	-1.31741	0.196505	0.706626
Cd83	-1.31728	3.32519e-07	6.47818
Drd1	-1.31323	0.338558	0.470367
Unc13c	-1.30881	0.442972	0.353623
Scin	-1.30469	0.00430272	2.36626
Shb	-1.30242	0.132765	0.876916
Ube2l6	-1.29961	8.87876e-07	6.05165
Casz1	-1.29692	5.08404e-07	6.29379
Oasl2	-1.29549	0.34459	0.462697
Xlr3a	-1.29494	0.272596	0.564481
Nrn1	-1.29174	0.000381791	3.41817
Arc	-1.29138	0.003645	2.4383
Lrrc10b	-1.29029	0.457532	0.339578
Sntb1	-1.28464	0.0503386	1.2981
Nfam1	-1.28264	0.362057	0.441223
Kazn	-1.28104	0.0447321	1.34938
Pdgfb	-1.27787	4.65128e-08	7.33243
Flrt3	-1.27236	0.494942	0.305446
Pcsk1	-1.26895	0.148535	0.82817
Gpr34	-1.26846	0.0191911	1.7169
Necab2	-1.25737	0.239832	0.620092
Celsr3	-1.25711	0.205146	0.687938
Fgf2	-1.25588	5.568e-07	6.2543
Dsp	-1.25546	1.88344e-05	4.72505
Lrig1	-1.24998	0.0019588	2.70801
Tiam1	-1.24888	4.6351e-25	24.3339
E130102H24Rik	-1.23963	NA	#VALUE!
Gm14718	-1.23891	4.99184e-06	5.30174
Gm2663	-1.23681	NA	#VALUE!
Xlr4e-ps	-1.22998	NA	#VALUE!
Igf1r	-1.22675	3.14219e-10	9.50277
Gdap1	-1.22329	0.337306	0.471976
Ffar4	-1.21939	NA	#VALUE!
Elfn1	-1.2146	NA	#VALUE!
Cdk5r1	-1.2145	1.69636e-06	5.77048
Cacna1d	-1.21083	0.103762	0.983963
Bcar3	-1.20908	0.409318	0.387939
Nlgn1	-1.20784	NA	#VALUE!
Dagla	-1.20118	0.00792302	2.10111
Cdh15	-1.20039	0.439487	0.357053
Xlr3b	-1.19967	0.044031	1.35624
Ipcef1	-1.19904	1.18606e-09	8.92589
Plekhh1	-1.19746	0.205272	0.687671
Mctp1	-1.19521	0.00538481	2.26883
Srgap1	-1.18971	0.329086	0.482691
Tdrp	-1.18798	0.00423515	2.37313
Lrrk2	-1.18187	0.000480481	3.31832
Chil3	-1.17796	0.371192	0.430402
Gm32468	-1.17647	0.0449476	1.34729
Dscaml1	-1.17602	NA	#VALUE!
Npas4	-1.17348	0.0031765	2.49805
Cttnbp2nl	-1.16949	0.0205303	1.6876
Fnbp1l	-1.16582	0.000133223	3.87542
Gm44164	-1.16434	0.237501	0.624335
Prlr	-1.16144	0.218544	0.660462
Gap43	-1.16117	0.307205	0.512571
Tubb1	-1.15907	0.577857	0.238179
P2ry1	-1.15226	0.0900039	1.04574
P3h2	-1.14969	0.615801	0.21056
Ccdc122	-1.1491	0.00536998	2.27003
Tbc1d4	-1.14568	0.0572372	1.24232
Sox21	-1.14455	0.294979	0.530209
Car1	-1.14366	NA	#VALUE!
Frrs1l	-1.14315	0.0615994	1.21042
Dhrs3	-1.14074	0.0559787	1.25198
Zfp831	-1.14022	0.000176465	3.75334
Rhbdl3	-1.13892	0.00185103	2.73259
Cpsf4l	-1.13571	NA	#VALUE!
1700030J22Rik	-1.13223	0.200431	0.698036
Eda2r	-1.12942	0.279938	0.552937
Mog	-1.12883	0.498663	0.302193
Papss2	-1.1254	0.00237542	2.62426
Ly96	-1.12525	0.401921	0.39586
A530064D06Rik	-1.12435	NA	#VALUE!
Bdh2	-1.12198	0.000146066	3.83545
4930469K13Rik	-1.12127	0.363124	0.439945
Gm29257	-1.12103	NA	#VALUE!
Ephx1	-1.12051	3.82815e-17	16.417
Dio2	-1.11794	NA	#VALUE!
Rnd3	-1.1173	0.21387	0.66985
Ano3	-1.1157	0.342134	0.465804
Boc	-1.11558	NA	#VALUE!
Slc35f1	-1.1092	NA	#VALUE!
C130013H08Rik	-1.10668	0.0514481	1.28863
Tjp2	-1.10622	5.98446e-16	15.223
Ampd3	-1.10482	0.0353503	1.45161
Gm9115	-1.10354	NA	#VALUE!
Alox12	-1.09914	0.53926	0.268202
Syt12	-1.09854	0.0978172	1.00958
Gm35507	-1.09719	0.268877	0.570446
Igfbp4	-1.09641	0.000488581	3.31106
Ldhd	-1.09613	0.228979	0.640204
Igsf9	-1.09498	0.148181	0.829208
Chst3	-1.09455	NA	#VALUE!
Rsad2	-1.08833	0.603803	0.219105
Tcf7l2	-1.08429	0.47011	0.3278
Pdgfc	-1.0829	NA	#VALUE!
Rims2	-1.08206	0.168371	0.773733
Npas2	-1.07947	0.00315643	2.5008
Pcdh19	-1.07857	0.429416	0.367122
Nova2	-1.07853	0.345252	0.461864
Chst15	-1.07827	3.12739e-06	5.50482
Ccdc189	-1.07559	NA	#VALUE!
Jazf1	-1.07469	7.8822e-05	4.10335
Vstm2l	-1.07339	NA	#VALUE!
Itga3	-1.07247	0.0432735	1.36378
Col27a1	-1.07231	0.061037	1.21441
Chn2	-1.07085	0.0201589	1.69553
Sphk1	-1.06936	0.0179269	1.74649
Gm38253	-1.06888	0.280168	0.552581
Synpo	-1.0687	1.88884e-10	9.7238
Galm	-1.06843	1.02955e-06	5.98735
Ngp	-1.06798	0.555773	0.255103
9330182L06Rik	-1.06748	0.417372	0.379477
Fam20c	-1.06738	0.00842355	2.0745
Zdbf2	-1.06579	NA	#VALUE!
Ermap	-1.06447	0.588536	0.230227
Mlf1	-1.06204	9.02084e-05	4.04475
Frmd4a	-1.05957	0.00149271	2.82602
4933406J09Rik	-1.05811	0.348328	0.458011
Il2	-1.05391	0.00105294	2.9776
Gm28809	-1.05325	0.504368	0.297252
Dlc1	-1.05156	0.209511	0.678794
St6gal1	-1.04764	0.0442361	1.35422
Ankrd63	-1.04692	0.453049	0.343855
Vcam1	-1.04592	0.440252	0.356299
Pou2f2	-1.04392	1.96721e-11	10.7061
Hlf	-1.04164	0.0491133	1.3088
Galnt9	-1.03978	0.0441219	1.35535
Cd200	-1.03974	1.73452e-39	38.7608
Morn1	-1.03937	0.304894	0.515851
Ppfibp2	-1.03785	0.373611	0.427581
Adamts3	-1.03702	0.0703732	1.15259
Mab21l3	-1.03467	0.0100778	1.99663
4930404N11Rik	-1.03288	NA	#VALUE!
Dnm3	-1.03275	0.00185427	2.73183
Zfp229	-1.0307	0.44408	0.352539
Ophn1	-1.02901	0.446051	0.350616
Fam109a	-1.02898	0.0041421	2.38278
Epha3	-1.02882	0.589862	0.229249
St8sia3	-1.02867	0.326409	0.486238
Camp	-1.02783	0.407944	0.389399
Klf3	-1.02397	0.0347897	1.45855
Cpd	-1.02319	0.0208625	1.68063
Ltf	-1.02103	0.634423	0.197621
Pde10a	-1.02059	0.698156	0.156047
Serpina3g	-1.01975	9.40469e-14	13.0267
Ppp1r26	-1.01691	0.375561	0.425319
Psd	-1.01597	1.46454e-16	15.8343
Il1r2	-1.0131	0.376625	0.424091
Zfp750	-1.00968	0.0407433	1.38994
Lcn2	-1.0054	0.33391	0.476371
Trav8d-1	-1.00497	0.505587	0.296204
Gfpt2	-1.00297	0.422029	0.374658
Syndig1l	-1.00155	0.415699	0.381221
Efcab5	-0.997151	0.215194	0.66717
Scn1a	-0.996212	0.175911	0.754708
Tead1	-0.995527	0.122697	0.911166
Tifa	-0.993434	0.472669	0.325443
Liph	-0.992461	0.377915	0.422606
Clec2i	-0.991367	0.0031765	2.49805
Iqsec2	-0.990922	0.000844244	3.07353
1810009J06Rik	-0.98894	0.0811654	1.09063
Akr1b8	-0.98424	0.14309	0.844392
Zfp467	-0.981731	5.28114e-08	7.27727
Oaf	-0.981179	0.0274921	1.56079
Tspan33	-0.979779	0.460461	0.336807
Ect2l	-0.978977	0.478372	0.320235
Slc15a2	-0.978952	0.0886699	1.05222
Tmem38b	-0.978554	1.30665e-11	10.8838
Slitrk1	-0.977822	NA	#VALUE!
Pdzd9	-0.975469	NA	#VALUE!
Myh10	-0.97532	0.0598882	1.22266
Fam160a1	-0.974531	NA	#VALUE!
Acy3	-0.973765	0.384814	0.414749
Lrrc4c	-0.97306	0.540627	0.267102
Kazald1	-0.969971	0.447212	0.349487
Meis1	-0.969745	NA	#VALUE!
Pdcd1lg2	-0.96846	3.13735e-11	10.5034
Stard13	-0.968067	0.299816	0.523145
Retnlg	-0.967273	0.648361	0.188183
Tnr	-0.967142	0.468664	0.329138
Lancl3	-0.967022	2.33218e-08	7.63224
Epha4	-0.963003	0.411938	0.385168
Npnt	-0.962754	0.0113204	1.94614
Dlg2	-0.962195	0.0230859	1.63665
Gm11707	-0.958727	0.395365	0.403002
Colec12	-0.9578	0.641399	0.192872
Sbf2	-0.957693	9.84178e-05	4.00693
Kcnq2	-0.957644	0.018545	1.73177
Zic1	-0.957598	NA	#VALUE!
Cxcl13	-0.957076	0.549192	0.260276
Gm37004	-0.955805	NA	#VALUE!
Gm16976	-0.955502	NA	#VALUE!
Cfap54	-0.952666	0.0109525	1.96049
Cd177	-0.952328	0.389009	0.41004
Tm4sf5	-0.952075	0.0963714	1.01605
Thbs1	-0.951384	0.035901	1.44489
Ppbp	-0.950585	0.697227	0.156626
Igsf3	-0.949502	0.00779105	2.1084
Il1a	-0.949084	0.554051	0.25645
Marcksl1	-0.947615	1.14939e-13	12.9395
Fjx1	-0.947584	0.636258	0.196367
Abi3bp	-0.946981	0.460856	0.336435
Tmem220	-0.942314	NA	#VALUE!
Drd2	-0.941979	0.617444	0.209402
Cpz	-0.941381	NA	#VALUE!
Gm31812	-0.940786	NA	#VALUE!
Parp8	-0.939949	0.00344602	2.46268
Lbp	-0.937517	0.473289	0.324873
Astn1	-0.937022	0.236361	0.626424
Rpl22-ps1	-0.935468	NA	#VALUE!
Gm12185	-0.935339	0.0255006	1.59345
Il33	-0.934847	NA	#VALUE!
Pcbp3	-0.932236	0.0129542	1.88759
Ankrd6	-0.931785	0.0947543	1.0234
Gm17173	-0.930047	0.0196283	1.70712
F13a1	-0.926918	0.355922	0.448645
Phex	-0.926449	0.383173	0.416605
Gm45629	-0.925874	NA	#VALUE!
C78859	-0.92545	0.515107	0.288103
Gypa	-0.924958	0.728976	0.137287
Slc4a1	-0.924902	0.755836	0.121573
Gm1966	-0.924765	0.000718266	3.14371
Gm45737	-0.923768	NA	#VALUE!
Olr1	-0.923182	0.426643	0.369935
Akr1c13	-0.921975	0.00988893	2.00485
Gm15347	-0.920759	0.516471	0.286954
Zfp987	-0.918097	0.576806	0.23897
Gm15787	-0.917796	NA	#VALUE!
Ptger2	-0.917236	4.11019e-10	9.38614
Adcy5	-0.914649	0.167075	0.777088
S100a9	-0.91455	0.705332	0.151606
Ednrb	-0.914169	NA	#VALUE!
Trbv23	-0.913631	0.21387	0.66985
Acot1	-0.91363	0.570991	0.24337
Capg	-0.912722	0.00174661	2.7578
Zbtb10	-0.909267	0.327793	0.484401
Grb7	-0.90903	0.580851	0.235935
Rab44	-0.907713	0.682866	0.165664
Stmn4	-0.906638	0.444947	0.351692
Trav3-1	-0.90545	NA	#VALUE!
Kcnt1	-0.903508	0.318842	0.496425
Calb1	-0.901721	0.454845	0.342136
Slfn5	-0.898682	0.012536	1.90184
Kel	-0.898394	NA	#VALUE!
Map3k20	-0.897861	0.0045753	2.33958
Kirrel3	-0.897244	NA	#VALUE!
Hba-a1	-0.896865	0.771013	0.112938
Gpr158	-0.896842	0.476854	0.321615
Tceal6	-0.896217	0.566305	0.246949
NA	-0.895897	0.0418254	1.37856
Hp	-0.894827	0.481964	0.316985
Vstm2a	-0.894733	NA	#VALUE!
Lypd6b	-0.894427	0.400584	0.397306
Lpin3	-0.893038	NA	#VALUE!
Adamts4	-0.892451	NA	#VALUE!
Cpq	-0.891708	0.400952	0.396908
Pip5k1b	-0.891439	0.018918	1.72312
Slamf6	-0.890306	0.0874223	1.05838
Usp13	-0.888315	0.722121	0.14139
Gm9134	-0.88792	NA	#VALUE!
Plbd1	-0.887315	0.614527	0.211459
Sptb	-0.88646	0.00591833	2.2278
Prg2	-0.886037	0.54068	0.26706
Tenm3	-0.885892	0.65714	0.182342
Gm15829	-0.885093	NA	#VALUE!
Gm45235	-0.882622	0.476626	0.321823
Hck	-0.881831	NA	#VALUE!
Nucb2	-0.88182	0.0048835	2.31127
Fam84a	-0.880803	0.0824593	1.08376
Pla2g7	-0.880597	0.370399	0.43133
Scml2	-0.880447	0.525085	0.27977
D130043K22Rik	-0.879299	NA	#VALUE!
Antxr2	-0.877933	4.30988e-07	6.36553
Tnfsf8	-0.877928	2.77294e-16	15.5571
Dpy19l3	-0.877035	3.19934e-11	10.4949
Synj2	-0.876984	1.64567e-05	4.78366
Gp5	-0.876654	NA	#VALUE!
Slc46a1	-0.876647	0.515107	0.288103
Wipf3	-0.87639	0.565049	0.247914
Bcas1	-0.875944	0.0396571	1.40168
Cth	-0.874081	0.0434397	1.36211
St3gal1	-0.873919	6.94467e-08	7.15835
Alas2	-0.873793	0.55519	0.255558
Gm20186	-0.870621	0.603594	0.219255
A830035O19Rik	-0.869327	0.657827	0.181888
Rgs4	-0.868249	0.313156	0.50424
Hbb-bs	-0.867684	0.789745	0.102513
Ifngr2	-0.867087	0.0861609	1.06469
Gm16861	-0.866587	NA	#VALUE!
Pf4	-0.865304	0.649037	0.187731
Rnf128	-0.865122	0.439801	0.356744
Thrb	-0.864252	0.123698	0.907638
Atp2b3	-0.863013	0.692703	0.159453
Gm27194	-0.862956	NA	#VALUE!
Btbd11	-0.860602	0.000991206	3.00384
Gm17017	-0.859896	0.587129	0.231266
Snap91	-0.858788	0.358074	0.446028
Lyz2	-0.857482	0.697223	0.156628
Spry1	-0.857348	0.157594	0.802459
Macrod2	-0.857334	0.156032	0.806787
Lgals7	-0.857305	0.0003462	3.46067
Ralyl	-0.857224	NA	#VALUE!
Pde11a	-0.856329	0.00326683	2.48587
Trat1	-0.855075	0.396097	0.402198
Gucy1b1	-0.855004	0.00623483	2.20518
Sh2b3	-0.851308	1.63231e-07	6.7872
Lrrc66	-0.851227	0.45398	0.342963
H2-Ea-ps	-0.851162	NA	#VALUE!
Gm527	-0.850844	0.488982	0.310707
Slfn4	-0.849711	0.522227	0.282141
Pla2g4f	-0.84935	0.440893	0.355666
Itgam	-0.849125	0.732189	0.135377
Robo1	-0.848757	0.72337	0.14064
Dhh	-0.847523	NA	#VALUE!
Qpct	-0.847141	0.520684	0.283426
Gm37145	-0.845816	0.30267	0.51903
Slco5a1	-0.844984	0.518063	0.285617
Klf1	-0.844113	0.606169	0.217406
Asap3	-0.843668	0.33668	0.472783
Ccnb2-ps	-0.842323	0.595158	0.225367
Adcy9	-0.842138	0.300496	0.522161
Nap1l3	-0.841191	NA	#VALUE!
Ticam2	-0.840962	0.134071	0.872665
Gbp9	-0.838354	0.00045052	3.34629
A630014C17Rik	-0.837281	0.538217	0.269043
Pdzrn3	-0.835161	0.386732	0.41259
Fscn1	-0.834526	0.00685194	2.16419
Jak2	-0.833458	3.86841e-14	13.4125
Gm42793	-0.833408	NA	#VALUE!
Erc2	-0.833042	0.613497	0.212188
Slc6a11	-0.832946	0.492724	0.307396
Rpl39l	-0.832452	NA	#VALUE!
Serinc5	-0.830038	3.28938e-10	9.48289
Ppfia4	-0.827656	0.0567008	1.24641
Gm6206	-0.827276	0.613719	0.21203
Pcdh9	-0.826923	0.55217	0.257928
Ptgs1	-0.824574	NA	#VALUE!
Ttll7	-0.824232	0.405197	0.392334
Synpr	-0.824041	0.614992	0.211131
C3	-0.823993	0.362957	0.440144
Grm5	-0.823205	0.596207	0.224603
Arhgef9	-0.822212	9.65603e-05	4.0152
Dzip1	-0.820364	0.223626	0.650478
Dglucy	-0.818229	0.000106621	3.97216
Trbv30	-0.818197	0.695958	0.157417
Pcdhgb6	-0.818189	0.484893	0.314354
S100a8	-0.816926	0.728688	0.137459
5033430I15Rik	-0.816409	0.186533	0.729244
Gstt3	-0.816113	0.0436259	1.36026
Sost	-0.815703	0.815662	0.08849
Fbxl12os	-0.815482	0.605448	0.217923
Plekho1	-0.81434	0.0012707	2.89596
Snord65	-0.814276	0.635148	0.197125
Alpk1	-0.812224	0.583961	0.233616
Zbtb46	-0.811978	0.160148	0.795477
P3h4	-0.811854	0.603594	0.219255
Fdx1l	-0.811784	0.64227	0.192283
Slc22a23	-0.81054	0.451703	0.345147
Wasf3	-0.808511	0.521918	0.282398
Cnr1	-0.808349	0.593297	0.226728
Kcnf1	-0.80705	0.641415	0.192861
Cd84	-0.804362	3.80987e-06	5.41909
Rasgef1b	-0.803956	0.0220976	1.65565
Cacng4	-0.803844	0.443378	0.353226
Resp18	-0.803402	NA	#VALUE!
Nalcn	-0.802636	0.528997	0.276547
Ccdc63	-0.802206	0.156032	0.806787
Acaa1b	-0.801536	0.330606	0.480689
Csf1	-0.801051	0.020726	1.68349
Lgi3	-0.800098	0.459459	0.337753
Kcnab1	-0.798954	0.518063	0.285617
Crtam	-0.798768	5.98533e-07	6.22291
Hivep3	-0.798765	2.10493e-08	7.67676
Dmd	-0.798687	0.299501	0.523602
Sned1	-0.798199	0.628914	0.201409
Plpp1	-0.797265	0.13792	0.860371
Pde7a	-0.796979	1.45181e-13	12.8381
Cilp	-0.796664	0.69863	0.155753
Pla2g4a	-0.796663	0.641399	0.192872
Gm11998	-0.796302	0.258692	0.587217
Scn3b	-0.796072	0.567838	0.245775
Itga5	-0.795685	0.0212772	1.67209
4930452B06Rik	-0.793706	0.395254	0.403123
Gm17690	-0.787096	0.614527	0.211459
Slc30a3	-0.786987	0.602215	0.220249
BC064078	-0.786379	0.265063	0.57665
Gm10521	-0.785738	0.459493	0.337721
Gm5576	-0.785725	NA	#VALUE!
Inpp4a	-0.783961	3.01957e-05	4.52005
Tmem132b	-0.783703	0.717865	0.143957
Cttnbp2	-0.783623	0.570818	0.243503
Reln	-0.782855	0.615565	0.210726
Parvb	-0.782372	0.540627	0.267102
Dpp10	-0.781768	0.691526	0.160191
Gm14471	-0.78157	NA	#VALUE!
Lima1	-0.781179	0.389009	0.41004
Lrfn1	-0.780844	0.0710251	1.14859
Hoxb4	-0.778398	0.406076	0.391393
Pik3r3	-0.778043	0.350627	0.455154
Tmem158	-0.777693	0.0012627	2.8987
Gbp10	-0.777691	0.000979188	3.00913
Atp11a	-0.776793	4.49169e-09	8.34759
Csad	-0.776004	0.000347975	3.45845
Zfp827	-0.775701	0.000304515	3.51639
Plxdc2	-0.775626	0.0073524	2.13357
Bmp1	-0.774834	0.0219935	1.65771
C4b	-0.774703	0.647036	0.189072
Foxc1	-0.774665	NA	#VALUE!
Runx1	-0.774603	6.47192e-10	9.18897
Klhl35	-0.772857	NA	#VALUE!
Slc43a3	-0.772102	1.82354e-12	11.7391
Tgfa	-0.771835	NA	#VALUE!
Rsg1	-0.770974	0.253539	0.595954
Sox4	-0.770649	0.132969	0.876249
Spock3	-0.769763	0.5749	0.240407
Ccdc88a	-0.769234	0.0144232	1.84094
A330023F24Rik	-0.768767	NA	#VALUE!
Gm8503	-0.768664	NA	#VALUE!
Tcf7	-0.767742	2.14391e-10	9.66879
Arhgap6	-0.765985	NA	#VALUE!
Gm2415	-0.76508	0.513064	0.289828
Sybu	-0.765067	NA	#VALUE!
Gm16433	-0.765012	0.449872	0.346911
Arhgap31	-0.764983	0.00281976	2.54979
Trav6-5	-0.764824	0.507176	0.294841
AI593442	-0.763982	0.531932	0.274144
Trim12a	-0.763374	0.0274935	1.56077
Mmp7	-0.762939	0.508078	0.29407
Zfp820	-0.761997	0.643416	0.191508
9130230N09Rik	-0.760998	NA	#VALUE!
Pclo	-0.760593	0.606805	0.216951
1700012D14Rik	-0.760093	0.63793	0.195227
Gpr88	-0.759654	0.553486	0.256893
Pcp4	-0.759549	0.493239	0.306943
Mmp8	-0.759201	0.764169	0.116811
Rgs7	-0.758471	NA	#VALUE!
Slit1	-0.757997	NA	#VALUE!
Gm13562	-0.756937	NA	#VALUE!
Kitl	-0.756212	0.5967	0.224244
Itpka	-0.756062	0.253591	0.595866
Doc2b	-0.755929	0.643416	0.191508
Nr4a2	-0.755662	7.5539e-08	7.12183
Zfyve28	-0.755293	0.620735	0.207094
Plch1	-0.752703	0.521918	0.282398
Cntnap2	-0.751721	0.599268	0.222379
Degs2	-0.751522	0.399879	0.398071
Snn	-0.747428	0.0231127	1.63615
Slc2a6	-0.746846	0.00170999	2.76701
Tmem255a	-0.745566	NA	#VALUE!
Rasd2	-0.745146	0.629801	0.200797
Myof	-0.744815	0.736635	0.132748
Dpp6	-0.742688	0.366438	0.435999
Adcy1	-0.74267	0.563164	0.249365
Gm29609	-0.742049	NA	#VALUE!
Gm16229	-0.741608	0.522227	0.282141
Scn4b	-0.741389	0.392569	0.406084
Bcl2l14	-0.740512	0.300496	0.522161
Gm8066	-0.740279	0.659357	0.180879
Gm26964	-0.739815	NA	#VALUE!
Slc7a14	-0.739309	0.661536	0.179446
2010300C02Rik	-0.738527	0.150556	0.822303
Ano7	-0.738016	0.634551	0.197533
D130040H23Rik	-0.736469	0.605746	0.21771
Acot6	-0.734927	0.283707	0.54713
Dgkg	-0.734382	0.641415	0.192861
BC065397	-0.734313	0.546756	0.262207
Kcns1	-0.73129	NA	#VALUE!
Vwa5a	-0.731106	0.00439664	2.35688
Elmod1	-0.730822	0.488191	0.31141
Zpbp2	-0.730615	NA	#VALUE!
Nectin1	-0.730545	0.184986	0.73286
Gabra2	-0.730411	NA	#VALUE!
Rpl30-ps10	-0.729843	NA	#VALUE!
Gm8741	-0.729686	0.644885	0.190517
Rab30	-0.728348	NA	#VALUE!
Slco3a1	-0.728258	6.04267e-07	6.21877
Tnfaip2	-0.727325	0.690556	0.160801
F5	-0.726981	0.764306	0.116733
Bcl2a1d	-0.725068	0.00206038	2.68605
Hecw2	-0.723755	NA	#VALUE!
Carmil1	-0.723513	0.00131298	2.88174
Dcst1	-0.722628	NA	#VALUE!
Ifitm2	-0.722308	0.000350622	3.45516
A630023P12Rik	-0.721803	0.377142	0.423495
Crispld2	-0.721255	0.611086	0.213898
Adam12	-0.721019	0.697223	0.156628
Arpp21	-0.720242	0.481964	0.316985
Dlk1	-0.719355	NA	#VALUE!
Zhx2	-0.719306	0.00336523	2.47298
Rorc	-0.719237	0.147954	0.829872
Zfp947	-0.7174	0.516363	0.287045
Nfasc	-0.717305	0.345687	0.461317
Gm12359	-0.716817	0.55248	0.257684
Itga2b	-0.716511	0.377142	0.423495
Bok	-0.716181	0.570738	0.243563
Nefm	-0.714482	0.447462	0.349244
Gpr161	-0.714165	0.63611	0.196467
Slc43a1	-0.713284	0.505592	0.2962
Rnf223	-0.713167	NA	#VALUE!
Gm26798	-0.713067	NA	#VALUE!
4933431E20Rik	-0.711912	0.596982	0.224039
Rgs9	-0.711758	0.115889	0.935959
Rab3c	-0.710755	0.428509	0.36804
Apod	-0.710679	0.342636	0.465167
Zfp300	-0.710466	NA	#VALUE!
Ctnna2	-0.710332	0.597749	0.223481
Bbc3	-0.710298	0.0665978	1.17654
Cadm1	-0.710031	0.287686	0.541081
Trim34a	-0.709615	0.00201809	2.69506
Cd274	-0.709443	1.51087e-08	7.82077
Id3	-0.708983	6.15018e-07	6.21111
Ndn	-0.70884	0.382815	0.417011
Steap4	-0.708585	0.767745	0.114783
Kcnd1	-0.70857	0.177289	0.751318
Gabra1	-0.708241	0.61193	0.213298
Map3k6	-0.708093	NA	#VALUE!
Lrrc4	-0.708007	0.706772	0.150721
Nrip3	-0.707713	0.46579	0.33181
Slc35f5	-0.70738	0.0324413	1.4889
Thsd7a	-0.706545	NA	#VALUE!
E130311K13Rik	-0.706324	0.310861	0.507433
Syne2	-0.704972	0.00447948	2.34877
C1qb	-0.704808	NA	#VALUE!
Ece1	-0.704003	1.33258e-08	7.87531
B230217C12Rik	-0.70376	0.611086	0.213898
Wls	-0.703328	0.175965	0.754574
Sgpp2	-0.703326	NA	#VALUE!
Gm12504	-0.703026	0.675035	0.170673
Rpsa-ps2	-0.702849	0.75289	0.123268
Cxcr3	-0.702693	0.0394957	1.40345
Tnni3	-0.701661	0.643416	0.191508
Ubd	-0.701634	0.243458	0.613576
B3galt5	-0.699392	0.482472	0.316528
Cotl1	-0.699369	1.88953e-12	11.7236
Six5	-0.698914	0.216777	0.663987
Gria3	-0.698147	0.151847	0.818594
Pkn3	-0.697492	0.00808011	2.09258
Pxmp2	-0.693834	0.0469201	1.32864
Rasgef1a	-0.693067	0.0950268	1.02215
Egr2	-0.693035	0.183123	0.737256
Mest	-0.692899	0.491728	0.308275
Gm3636	-0.692445	0.468925	0.328896
Tnfaip8	-0.691899	4.41834e-11	10.3547
Cd44	-0.691171	3.39199e-06	5.46955
Vwf	-0.690765	0.696103	0.157327
Etv1	-0.69063	0.691367	0.160291
Pdcd1	-0.690341	7.79986e-06	5.10791
Trbv13-1	-0.689946	0.000373334	3.4279
Cask	-0.689945	0.079941	1.09723
Tpbg	-0.689619	0.603594	0.219255
Ntrk2	-0.689409	0.348236	0.458127
Eml6	-0.68933	0.752984	0.123214
Otud1	-0.68869	0.0397339	1.40084
Pnmal1	-0.688594	0.661007	0.179794
Ctgf	-0.688536	0.705332	0.151606
Ptk7	-0.688296	0.0409939	1.38728
Rnf144b	-0.687754	0.510962	0.291612
Cacna1c	-0.687028	0.493239	0.306943
Samd14	-0.686079	0.375562	0.425319
Plcb1	-0.685305	0.75949	0.119478
Spin4	-0.684731	0.0104287	1.98177
1700030C10Rik	-0.684308	NA	#VALUE!
Zyx	-0.682917	6.35635e-13	12.1968
Ckmt1	-0.682699	0.0788086	1.10343
Parp3	-0.682344	3.40653e-05	4.46769
Pirb	-0.681506	NA	#VALUE!
Gm5850	-0.681027	0.592993	0.226951
Ptprn2	-0.680843	0.42178	0.374914
Gm6807	-0.67958	0.753715	0.122793
Capn3	-0.679526	0.728688	0.137459
Ypel2	-0.679232	0.0587803	1.23077
Gprc5c	-0.678986	0.732189	0.135377
Ccdc28b	-0.678909	0.0982546	1.00765
Hectd2	-0.678824	0.0109525	1.96049
Rhd	-0.678122	NA	#VALUE!
Gm26724	-0.677415	0.707124	0.150505
Unc13b	-0.677017	0.436544	0.359972
Tbc1d8	-0.676927	0.454845	0.342136
Gm8773	-0.676108	NA	#VALUE!
Eea1	-0.676016	5.15957e-13	12.2874
Gfap	-0.675626	0.676058	0.170016
9530027J09Rik	-0.675551	NA	#VALUE!
Gm45769	-0.67555	0.68377	0.16509
Zfp93	-0.674812	0.314119	0.502906
Icam5	-0.674752	0.110483	0.956703
Syde2	-0.674697	0.0773691	1.11143
Epha5	-0.674376	NA	#VALUE!
Gch1	-0.67406	0.0880095	1.05547
Plekha6	-0.673285	0.52717	0.27805
Fam19a5	-0.672558	0.690197	0.161027
Ppp1r1b	-0.672176	0.78661	0.104241
Mast4	-0.671923	0.185604	0.731414
Rgs2	-0.671686	2.82944e-05	4.5483
Prickle2	-0.670457	0.668797	0.174706
Zfp558	-0.670191	0.588081	0.230563
Sh3bgrl	-0.66995	2.91666e-12	11.5351
1810012K08Rik	-0.669762	0.658151	0.181675
Sort1	-0.668937	0.125167	0.902509
Gm29666	-0.667052	0.714865	0.145776
Pcdh17	-0.666905	0.736556	0.132794
Gm10505	-0.66687	0.545205	0.26344
Nacad	-0.666158	0.722359	0.141247
Trav1	-0.665918	NA	#VALUE!
Nfkb2	-0.665846	9.9872e-15	14.0006
Atg4c	-0.665698	0.382496	0.417373
Unc80	-0.664938	0.553751	0.256686
Kif13a	-0.664779	0.0035997	2.44373
Ccr6	-0.664167	0.700998	0.154283
Mmp17	-0.664083	0.58103	0.235801
Add2	-0.664015	0.388153	0.410998
Spint1	-0.663982	0.59548	0.225133
Glrb	-0.663343	0.610617	0.214231
Slc22a21	-0.662507	NA	#VALUE!
Comp	-0.661134	0.690556	0.160801
Armcx1	-0.66096	0.601325	0.220891
Kcnip2	-0.660394	0.600046	0.221816
Sardh	-0.659949	NA	#VALUE!
Plekhb1	-0.659771	0.297536	0.52646
Abcg3	-0.659767	0.145241	0.837909
Ispd	-0.659681	0.725402	0.139421
Lhx2	-0.65918	0.219098	0.659361
Psrc1	-0.657769	0.256937	0.590174
Bcam	-0.656855	0.0545496	1.26321
Evpl	-0.656746	0.494942	0.305446
Ar	-0.65619	0.237501	0.624335
Prkcg	-0.65496	0.605912	0.21759
Gng7	-0.654939	0.340332	0.468097
C1qa	-0.65412	0.68356	0.165223
Bach2	-0.654038	1.17968e-06	5.92824
Hcn3	-0.654017	0.431254	0.365267
Dixdc1	-0.653785	0.475706	0.322662
Ypel1	-0.65332	0.632209	0.199139
Cd69	-0.652535	0.000318342	3.49711
Hipk4	-0.652363	0.734703	0.133888
Ano1	-0.650803	0.732829	0.134997
Fgfr2	-0.650797	0.707801	0.150089
Xlr4c	-0.650363	0.0376434	1.42431
Heg1	-0.650152	6.32074e-07	6.19923
Gpr179	-0.649285	0.715765	0.145229
Endod1	-0.648617	0.00648144	2.18833
Ache	-0.64787	0.549192	0.260276
Ptprv	-0.647637	0.0213326	1.67096
Gbp2	-0.64728	9.65147e-08	7.01541
Gabra4	-0.646876	0.815773	0.0884308
Sh3bp4	-0.646843	0.299723	0.523281
Lrrn3	-0.646822	NA	#VALUE!
Zfp442	-0.645831	0.691791	0.160025
Tmem119	-0.645627	0.697223	0.156628
Tns3	-0.644954	0.507468	0.294591
Fgf13	-0.643853	0.000157504	3.80271
Trf	-0.643551	0.616826	0.209837
Gm973	-0.642902	NA	#VALUE!
Tor3a	-0.642119	0.0908208	1.04181
Plcd4	-0.641826	0.711954	0.147548
Dscam	-0.641537	NA	#VALUE!
Rasl11b	-0.640923	0.455404	0.341603
Fcnb	-0.640715	NA	#VALUE!
Gm37065	-0.640195	NA	#VALUE!
Stox2	-0.637638	0.676171	0.169944
Btla	-0.637235	1.49426e-06	5.82557
Hs3st4	-0.63659	NA	#VALUE!
Ext1	-0.636446	8.40792e-05	4.07531
Coch	-0.636373	NA	#VALUE!
Slc40a1	-0.635913	0.670252	0.173762
Cd40	-0.634599	0.660286	0.180268
Gm10767	-0.634336	0.696103	0.157327
Dbndd2	-0.633899	0.692211	0.159761
Slc7a8	-0.633178	0.715765	0.145229
Igsf6	-0.632905	0.734703	0.133888
Dcxr	-0.632576	0.0892469	1.04941
Otud7a	-0.632371	NA	#VALUE!
Sox12	-0.632357	0.0821145	1.08558
Gm30214	-0.632318	0.61786	0.20911
Trpm6	-0.631892	0.832831	0.0794432
Nudt7	-0.631255	0.0296845	1.52747
Pdyn	-0.630556	0.735974	0.133138
Insl6	-0.629783	0.132735	0.877014
Zfp612	-0.629753	0.726897	0.138527
Mxd4	-0.629298	0.00144484	2.84018
Gm26202	-0.629174	0.638782	0.194647
Trank1	-0.629172	0.60771	0.216304
Ptk2	-0.628953	0.137633	0.861277
F630028O10Rik	-0.628782	NA	#VALUE!
Sfxn3	-0.628708	0.00475101	2.32321
Rere	-0.627687	5.99731e-05	4.22204
Sox2	-0.627557	NA	#VALUE!
Gm21986	-0.626677	NA	#VALUE!
Tagap	-0.625814	0.00107355	2.96918
Vangl2	-0.625369	0.522227	0.282141
Avpr2	-0.624981	NA	#VALUE!
Vill	-0.624596	0.54786	0.26133
Trav19	-0.62427	0.735436	0.133455
Gm31718	-0.624193	0.493381	0.306817
Phlda3	-0.623947	0.00584752	2.23303
Tnfrsf13c	-0.623875	0.530499	0.275316
Uggt2	-0.62368	0.775874	0.110209
Utrn	-0.62348	2.24262e-06	5.64924
Mobp	-0.623344	0.349991	0.455943
Mme	-0.622784	NA	#VALUE!
Cd74	-0.622515	0.00158674	2.7995
Tlr7	-0.621991	0.528535	0.276926
Rpsa-ps4	-0.621738	0.877079	0.0569612
Eps8l1	-0.621396	0.316995	0.498947
Etv4	-0.621315	0.0566633	1.2467
Xylt1	-0.621212	0.130015	0.886007
C1s1	-0.620324	0.631496	0.19963
Dact3	-0.619684	0.515477	0.28779
Gdpd5	-0.618867	0.00518137	2.28556
R74862	-0.618824	0.684418	0.164678
2810039B14Rik	-0.61873	0.641399	0.192872
Cyp1a1	-0.618679	0.603803	0.219105
Aipl1	-0.618307	0.725955	0.13909
Pde6d	-0.618003	0.000855426	3.06782
Spi1	-0.617953	0.792344	0.101086
Anks1b	-0.617107	0.600943	0.221167
Fndc10	-0.616972	0.0894188	1.04857
Wscd1	-0.616507	0.762538	0.117739
Hdc	-0.616471	0.373737	0.427434
Kcnh2	-0.615408	0.55248	0.257684
Platr27	-0.615183	NA	#VALUE!
Gfod1	-0.614817	0.000897209	3.04711
4930481A15Rik	-0.614482	0.413376	0.383655
Wnk2	-0.614377	0.382673	0.417172
Gm26779	-0.614194	0.705991	0.151201
Ltbp2	-0.614058	0.772621	0.112033
Slc27a3	-0.613266	0.385833	0.4136
Arhgef3	-0.612516	4.27119e-06	5.36945
Aff3	-0.612164	1.7639e-07	6.75353
Hpca	-0.611339	0.748237	0.125961
Hbb-bt	-0.609908	0.837968	0.0767725
Tgtp2	-0.609198	0.000364977	3.43773
Chn1	-0.609045	0.179911	0.744943
Col24a1	-0.608882	0.81815	0.0871669
Ogdhl	-0.608174	0.452884	0.344013
Pdgfrb	-0.60793	0.647329	0.188875
Phyhd1	-0.607063	0.757116	0.120838
Gm26809	-0.606584	0.0478705	1.31993
Mpo	-0.60629	0.631406	0.199691
Gm16153	-0.605497	0.685703	0.163864
Gm14414	-0.605	0.555715	0.255148
Zfp948	-0.604445	0.0323492	1.49014
Galnt16	-0.604384	0.689433	0.161508
5930420M18Rik	-0.604278	0.766606	0.115428
Rab36	-0.604214	0.754436	0.122378
Cacng2	-0.604209	0.777233	0.109449
Nmnat3	-0.6028	0.0657217	1.18229
Plxna1	-0.602384	0.0173219	1.76141
Rhod	-0.60215	0.665502	0.17685
Phactr2	-0.60204	3.06295e-05	4.51386
Map3k13	-0.601786	0.720855	0.142152
Myo5b	-0.601372	NA	#VALUE!
6330537M06Rik	-0.601164	0.739863	0.130848
Xaf1	-0.601078	0.602215	0.220249
B4galt4	-0.601069	0.0846911	1.07216
Enpp2	-0.600664	0.487916	0.311655
Mdga1	-0.600466	NA	#VALUE!
Trpm5	-0.600383	NA	#VALUE!
Ankrd45	-0.599858	NA	#VALUE!
Kif13b	-0.599792	0.0130406	1.8847
Grid1	-0.599566	NA	#VALUE!
Tmem88b	-0.599564	0.751169	0.124262
Gabrb1	-0.599536	0.762917	0.117523
Wdsub1	-0.599205	0.0590712	1.22862
Gp1ba	-0.5985	0.808545	0.0922957
Tgfbi	-0.598323	0.783721	0.105839
Atcay	-0.597736	0.0411295	1.38585
Caln1	-0.59748	0.614527	0.211459
Maneal	-0.597137	0.63824	0.195016
Cpt1c	-0.596814	0.515107	0.288103
Kcna2	-0.596778	0.646482	0.189444
Gm5841	-0.596601	NA	#VALUE!
Paqr3	-0.596293	0.629745	0.200835
Ccdc50	-0.596211	1.82263e-16	15.7393
Bcl2a1b	-0.595564	0.000536124	3.27074
Pls1	-0.595378	0.732973	0.134912
Trim10	-0.594823	NA	#VALUE!
Rgs10	-0.594632	0.082183	1.08522
Fbn1	-0.594135	0.259252	0.586277
Nanos1	-0.593565	0.0157931	1.80153
Abcb1b	-0.593428	0.00028994	3.53769
Tmc6	-0.592766	6.26851e-05	4.20284
2810029C07Rik	-0.592709	NA	#VALUE!
Ago4	-0.592662	0.754279	0.122468
Oas3	-0.592199	0.0351651	1.45389
Cubn	-0.591082	NA	#VALUE!
Gpr37l1	-0.590894	0.64227	0.192283
Ankrd34a	-0.59084	0.780498	0.107628
Mag	-0.590537	0.606739	0.216998
Mbp	-0.589958	1.26107e-11	10.8993
F8	-0.589868	0.796807	0.0986469
Cntd1	-0.589813	0.742308	0.129416
Rab15	-0.589488	0.53368	0.272719
Sdc1	-0.588753	0.546756	0.262207
Cdh2	-0.58846	0.581635	0.235349
Epb42	-0.588403	NA	#VALUE!
0610040B10Rik	-0.588241	0.647424	0.188811
Pkhd1l1	-0.588093	0.695787	0.157524
Dock1	-0.587896	0.812816	0.0900077
Ncoa7	-0.58761	0.000171064	3.76684
Zbtb7c	-0.587407	0.715765	0.145229
Gm6483	-0.587252	0.423134	0.373522
Tspan17	-0.586389	0.614234	0.211666
Chad	-0.585658	0.79702	0.098531
Rfx8	-0.585395	NA	#VALUE!
Cox6b2	-0.584031	0.560391	0.251509
Nbl1	-0.583995	0.550781	0.259021
Arntl	-0.583685	0.0128019	1.89273
Cd109	-0.583355	0.631496	0.19963
Gnai1	-0.582973	0.411484	0.385647
Fam212b	-0.582899	0.153949	0.812624
Zfp119a	-0.582831	0.385833	0.4136
Ap1s3	-0.581955	9.56475e-08	7.01933
Gm6904	-0.581855	0.801408	0.0961464
Pabpc1l	-0.581746	0.779375	0.108254
Pex5l	-0.581656	0.789745	0.102513
Zfp334	-0.581009	NA	#VALUE!
Col5a3	-0.580786	0.656437	0.182807
Gm43848	-0.580649	NA	#VALUE!
Phf24	-0.58047	0.689049	0.16175
Hepacam	-0.579651	0.735492	0.133422
Csf3r	-0.57857	0.823914	0.084118
Arhgef4	-0.578117	0.143905	0.841923
Cd5l	-0.577586	0.830625	0.0805952
Rell1	-0.577358	0.126927	0.896447
Gm5903	-0.577297	NA	#VALUE!
A430093F15Rik	-0.576536	2.0471e-06	5.68886
Cxcl12	-0.57612	0.847125	0.0720525
Timp3	-0.575577	0.579491	0.236953
Cacna2d3	-0.575495	0.691231	0.160377
Armcx6	-0.57533	0.00473735	2.32446
Adgra3	-0.575169	0.335634	0.474134
Dusp10	-0.57503	0.148165	0.829255
Slc36a2	-0.574764	NA	#VALUE!
Tppp	-0.57422	0.54528	0.263381
Timp2	-0.573886	0.0192568	1.71541
Slc29a3	-0.573879	0.00148859	2.82723
Ntsr2	-0.573078	0.774845	0.110785
Nell2	-0.572035	0.604652	0.218494
Spaca6	-0.571754	NA	#VALUE!
Scn8a	-0.57107	0.696754	0.156921
Tmem120b	-0.571057	0.0463667	1.33379
Tnfrsf14	-0.570539	0.0268501	1.57105
Tnfrsf10b	-0.569845	0.0106048	1.9745
Cacna1h	-0.569832	0.796606	0.0987563
Ighd	-0.56974	NA	#VALUE!
Vsig10	-0.569409	0.742435	0.129342
Plxna3	-0.568232	0.152785	0.81592
Nphs1	-0.567934	0.67417	0.17123
Evl	-0.567372	0.000766011	3.11576
Mmd2	-0.566395	0.786433	0.104338
Zfp365	-0.565444	0.114092	0.942745
Loxl4	-0.56478	NA	#VALUE!
Fam160a2	-0.564551	0.0257348	1.58948
Cd9	-0.564244	0.000331651	3.47932
Fut9	-0.563397	NA	#VALUE!
Rpl19-ps12	-0.562889	0.775874	0.110209
Nfix	-0.562283	0.000331651	3.47932
Extl3	-0.561936	1.67046e-08	7.77716
Gm27003	-0.561388	NA	#VALUE!
Tspan2	-0.561165	0.426597	0.369982
Tmcc2	-0.560393	0.0980153	1.00871
9030407P20Rik	-0.560294	0.779057	0.108431
B3gat1	-0.560163	0.732829	0.134997
A330035P11Rik	-0.559867	0.797157	0.098456
Sgip1	-0.5596	0.675336	0.17048
Rgs7bp	-0.559547	0.757617	0.12055
Cdc42ep4	-0.559506	0.129415	0.888015
Sgsm1	-0.559477	0.768119	0.114572
Cytl1	-0.559369	NA	#VALUE!
Ccdc171	-0.558793	0.257091	0.589914
Gm4189	-0.557854	NA	#VALUE!
Sp140	-0.557731	0.00128946	2.88959
Cntfr	-0.557422	0.852193	0.069462
Lclat1	-0.55719	2.41261e-05	4.61751
Srpx2	-0.556527	NA	#VALUE!
Tceal3	-0.556136	0.689433	0.161508
Nhsl1	-0.555461	0.605448	0.217923
Gm8894	-0.555414	NA	#VALUE!
Gnaz	-0.555364	0.700998	0.154283
Scrn1	-0.554955	0.470249	0.327672
Hrh3	-0.55468	0.799736	0.0970531
Psd3	-0.553848	0.400952	0.396908
Slc9b2	-0.552791	2.47226e-05	4.60691
Trio	-0.552214	0.0233084	1.63249
Rtl5	-0.551447	0.445689	0.350969
E430024P14Rik	-0.551313	0.314348	0.502589
Rasgrf2	-0.550973	0.767193	0.115095
Fzd5	-0.550725	0.311586	0.506422
Bcl9	-0.550277	0.00426806	2.36977
Lrp3	-0.550079	0.79106	0.10179
Arhgef17	-0.549728	0.292937	0.533226
Gm10863	-0.549173	0.611791	0.213397
Sez6l2	-0.548233	0.394745	0.403684
Magi1	-0.548073	0.256297	0.591257
Lgr4	-0.547856	0.454828	0.342153
Itgb1	-0.547736	3.26576e-13	12.486
Abat	-0.547647	0.318897	0.496349
Aldh2	-0.547519	5.87899e-07	6.2307
Mal	-0.547484	0.677764	0.168921
Wif1	-0.547405	0.818355	0.087058
Fhl3	-0.546848	0.00103133	2.9866
Mylk2	-0.54617	0.695787	0.157524
Cxcl16	-0.546155	0.759824	0.119287
Lockd	-0.546153	0.0086891	2.06103
Nmnat2	-0.54599	0.660691	0.180002
Gm20403	-0.545622	NA	#VALUE!
Asphd2	-0.545565	0.840289	0.0755713
Gypc	-0.545428	1.07145e-05	4.97003
Ctss	-0.545084	0.0136513	1.86483
Lsamp	-0.545041	0.615801	0.21056
Nipa1	-0.544804	0.667599	0.175484
Ell2	-0.544589	0.0166223	1.77931
Mark1	-0.544371	0.754193	0.122518
Rph3a	-0.544272	0.55162	0.25836
Elavl3	-0.543959	0.644564	0.190734
Arhgap5	-0.54384	0.105455	0.976932
Pak6	-0.5437	0.075541	1.12182
mt-Ta	-0.542473	0.540942	0.266849
Ppp2r2c	-0.541068	0.543558	0.264754
Gm12537	-0.540936	NA	#VALUE!
4930431P03Rik	-0.540813	0.626162	0.203313
Ube2e2	-0.540812	0.330606	0.480689
Kif21a	-0.540328	0.657954	0.181804
Dnajb3	-0.540274	NA	#VALUE!
Amph	-0.540025	0.74447	0.128153
S100b	-0.539944	0.644564	0.190734
Gm43579	-0.539806	0.668735	0.174746
Spock1	-0.539162	0.78738	0.103815
Armcx2	-0.539013	0.0298652	1.52484
Spsb1	-0.538343	0.0403407	1.39426
2010016I18Rik	-0.538193	0.384514	0.415088
Tmem245	-0.537948	0.000138016	3.86007
Gm17745	-0.537947	0.797861	0.0980726
Loxl1	-0.537415	0.83758	0.0769736
Zfp90	-0.537301	0.706772	0.150721
Cap2	-0.537211	0.28768	0.54109
Cfap157	-0.53714	0.771	0.112946
Auts2	-0.537057	0.756792	0.121024
Emp2	-0.536928	NA	#VALUE!
Gda	-0.536585	0.582723	0.234538
Pdcd4	-0.536218	0.00223405	2.65091
Stab1	-0.53608	0.625218	0.203969
Slc7a4	-0.535165	0.776369	0.109932
Itm2a	-0.535148	0.000515806	3.28751
Sgms2	-0.534917	0.60807	0.216046
Epb41l3	-0.534752	0.676058	0.170016
Oas1b	-0.534578	0.461625	0.335711
Dock4	-0.534027	0.774634	0.110903
Peli2	-0.533952	0.780752	0.107487
Ablim3	-0.533723	NA	#VALUE!
Gm4759	-0.533417	0.570818	0.243503
Gad1	-0.533236	0.670869	0.173362
Dnmt3a	-0.533051	6.15093e-10	9.21106
Trim66	-0.532852	0.0166289	1.77914
Scg2	-0.532364	0.489634	0.310129
Cxcl14	-0.531316	0.768553	0.114326
Gria1	-0.531232	0.611086	0.213898
Xylb	-0.531147	0.310861	0.507433
Fcrl1	-0.530386	0.78738	0.103815
4833445I07Rik	-0.529294	0.71016	0.148644
Lrrc28	-0.529071	0.0716885	1.14455
Gm45716	-0.528849	0.0262836	1.58031
Cd86	-0.528749	0.682484	0.165907
Gab1	-0.528736	NA	#VALUE!
Syt3	-0.527955	NA	#VALUE!
Fam135a	-0.527917	0.755784	0.121602
Mrpl53	-0.527881	0.615801	0.21056
Ttyh1	-0.527725	0.55519	0.255558
Itgb8	-0.527655	0.611982	0.213261
Gm37795	-0.527587	0.633751	0.198081
Adamts6	-0.527467	0.0792534	1.10098
Penk	-0.527069	0.00981715	2.00801
Gm48719	-0.526993	0.764306	0.116733
Ccrl2	-0.526942	0.758041	0.120307
Mapk11	-0.52691	6.88918e-06	5.16183
Nim1k	-0.525953	0.86004	0.0654812
Kcnk2	-0.524973	0.764169	0.116811
Tmem25	-0.524594	NA	#VALUE!
Kcnq3	-0.524472	0.74497	0.127861
Hapln1	-0.524375	NA	#VALUE!
Igkc	-0.524077	0.652036	0.185728
Adgrb2	-0.523852	0.706772	0.150721
Gm14305	-0.523553	0.442794	0.353798
Gadd45a	-0.522415	0.342759	0.465011
Gm9294	-0.522292	0.851734	0.0696961
Zdhhc13	-0.522283	0.000455817	3.34121
Arrdc3	-0.522012	0.750941	0.124394
Brsk1	-0.521589	0.636258	0.196367
Qprt	-0.521359	0.385157	0.414363
Enpp5	-0.521215	0.497644	0.303081
Pik3c2b	-0.521087	0.45398	0.342963
Adam23	-0.521076	0.78661	0.104241
Glipr1	-0.521051	0.476854	0.321615
Snx33	-0.521017	0.176777	0.752575
Tjp1	-0.521016	0.775874	0.110209
Prdm11	-0.520475	0.309383	0.509504
Arhgef11	-0.520188	0.484605	0.314612
Carf	-0.520134	0.381027	0.419045
Syt2	-0.51865	0.807692	0.0927542
Gm10451	-0.518243	0.758041	0.120307
Magi2	-0.517308	0.676282	0.169872
Slc25a27	-0.515739	0.634516	0.197557
Mapk10	-0.515552	0.595985	0.224765
Dpp4	-0.515282	0.0153272	1.81454
Ecm2	-0.515245	NA	#VALUE!
Fam129b	-0.514948	0.322063	0.492059
Gpr37	-0.51442	0.772726	0.111975
Grk5	-0.514416	0.0267984	1.57189
Pdlim5	-0.514376	0.0293828	1.53191
Zbtb5	-0.514097	0.0183094	1.73733
Atp2b2	-0.514035	0.757116	0.120838
Rab11fip3	-0.513535	0.0107479	1.96867
1700001O22Rik	-0.5134	0.845614	0.072828
Cdh23	-0.512631	0.0337875	1.47124
Stkld1	-0.512576	NA	#VALUE!
Ppp1r9a	-0.51233	0.742133	0.129518
Txnrd3	-0.512211	0.212727	0.672177
Galnt17	-0.512205	NA	#VALUE!
Gm24119	-0.512079	0.815553	0.0885478
Scg3	-0.511945	0.697223	0.156628
Gm17251	-0.511755	0.503583	0.297929
Gm43650	-0.511332	0.672612	0.172235
Tmem144	-0.511279	0.68877	0.161926
Tspan6	-0.511267	0.342134	0.465804
Dnajb14	-0.511194	0.391423	0.407353
Anxa3	-0.510159	0.834736	0.0784511
Amer1	-0.510107	0.0948326	1.02304
Egr3	-0.510006	0.0894194	1.04857
Gm7613	-0.509938	NA	#VALUE!
Plekha1	-0.509821	0.0250818	1.60064
Hdac9	-0.509472	0.752947	0.123236
Gm13807	-0.509306	0.757116	0.120838
Kcnc2	-0.508385	NA	#VALUE!
Alox5ap	-0.508348	0.85831	0.0663559
Ncald	-0.508013	0.405197	0.392334
Abca3	-0.508009	4.8134e-06	5.31755
Tub	-0.507404	0.680624	0.167093
Mras	-0.507057	0.716988	0.144488
Frat2	-0.507054	0.520159	0.283864
Cd5	-0.506989	6.11207e-09	8.21381
Slamf1	-0.506209	0.000646755	3.18926
D430019H16Rik	-0.505727	0.774881	0.110765
Gramd1b	-0.505589	0.00182965	2.73763
Gpr68	-0.505359	0.000866206	3.06238
Gm12184	-0.505284	0.793475	0.100467
Tmem63a	-0.505209	0.0418254	1.37856
Etfrf1	-0.50507	0.106702	0.971828
Ssbp2	-0.504776	0.0215673	1.6662
Gm26873	-0.50462	0.738819	0.131462
Cdkl4	-0.504493	0.815905	0.0883604
Kifc3	-0.50409	0.359902	0.443816
Myo1d	-0.503828	0.697223	0.156628
Gabrg2	-0.503742	0.812896	0.0899652
Il1rap	-0.503448	0.106681	0.971912
Iigp1	-0.503079	0.00857508	2.06676
Nap1l5	-0.503037	0.440322	0.356229
Serpina3f	-0.502895	0.163766	0.785776
Fhod3	-0.502224	NA	#VALUE!
Sfmbt2	-0.50216	0.359877	0.443846
2900026A02Rik	-0.50201	0.0179532	1.74586
2510009E07Rik	-0.501969	0.695787	0.157524
Cerkl	-0.501218	0.652036	0.185728
Rgl1	-0.500661	0.545412	0.263275
Gria4	-0.499888	NA	#VALUE!
Nrxn2	-0.499624	0.610364	0.214411
9330020H09Rik	-0.499023	0.693298	0.15908
Gm5711	-0.498896	NA	#VALUE!
Tmem44	-0.498865	0.814424	0.0891495
Shc2	-0.498391	0.823027	0.0845862
Gnrh1	-0.497973	NA	#VALUE!
Ptprt	-0.497923	0.778345	0.108828
Gm19531	-0.497849	0.755	0.122053
Oas1c	-0.497769	0.610617	0.214231
Tmem136	-0.497658	0.830666	0.0805735
Cd40lg	-0.497379	0.00789547	2.10262
Slc4a11	-0.496838	0.0484949	1.3143
Cldn34c1	-0.496746	NA	#VALUE!
Ddah1	-0.496468	0.817097	0.0877266
Dapk1	-0.496438	0.0548818	1.26057
Nr4a1	-0.496379	0.0165236	1.7819
Tcaf1	-0.496025	0.640754	0.193309
B930095G15Rik	-0.495666	0.250024	0.602019
Zfp783	-0.495492	0.237674	0.624019
Slc6a1	-0.494728	0.734321	0.134114
Elane	-0.494678	0.775788	0.110257
Brinp1	-0.494603	0.803163	0.0951963
Plagl1	-0.494191	0.405197	0.392334
2810403D21Rik	-0.493867	0.562062	0.250216
Rab27b	-0.493812	NA	#VALUE!
Stc2	-0.493441	0.8768	0.0570994
Lipg	-0.493155	0.0748498	1.12581
Mfsd2b	-0.493029	0.780598	0.107573
Mgat5	-0.492834	0.00231661	2.63515
Zfp418	-0.492584	0.786471	0.104317
Adipoq	-0.492269	NA	#VALUE!
Nanp	-0.49211	0.64641	0.189492
Mepe	-0.491814	0.893945	0.0486893
Nefl	-0.491704	0.680534	0.16715
Pter	-0.491652	0.261439	0.58263
Zfp316	-0.491313	0.548975	0.260448
Gm42809	-0.48993	0.786471	0.104317
Mid2	-0.489918	0.573202	0.241692
Ttc21b	-0.489889	0.00199358	2.70037
Slc9a2	-0.489801	0.680624	0.167093
Meg3	-0.489542	0.21786	0.661822
Snph	-0.489056	0.728688	0.137459
Akr1e1	-0.488872	0.108872	0.963083
Sh3d21	-0.488317	0.697223	0.156628
Caly	-0.487781	0.798735	0.0975974
Sdk2	-0.487596	NA	#VALUE!
Dlg3	-0.487252	0.0786241	1.10444
Hmcn2	-0.486796	0.603659	0.219208
Il23r	-0.486594	0.394123	0.404369
Tmem50b	-0.486338	0.0787394	1.10381
Nfkbie	-0.48592	0.00617107	2.20964
Rassf4	-0.485829	0.672851	0.172081
Sorbs2	-0.485581	0.773384	0.111605
Myt1l	-0.485388	0.801408	0.0961464
4933421O10Rik	-0.485268	0.728688	0.137459
Gm18310	-0.485247	NA	#VALUE!
Elk3	-0.48516	7.29903e-07	6.13673
Pde7b	-0.485052	0.797157	0.098456
Rims4	-0.48496	NA	#VALUE!
Rbfox1	-0.484904	0.744193	0.128314
Pard6b	-0.484544	0.25049	0.60121
Izumo1r	-0.484054	0.00232484	2.63361
Tmem267	-0.484048	0.646786	0.189239
Plp1	-0.483893	0.814327	0.0892012
Slitrk5	-0.483866	NA	#VALUE!
Ppfibp1	-0.483439	0.00174248	2.75883
Tmem231	-0.482841	0.720855	0.142152
Apol7e	-0.48263	0.477466	0.321058
Sdc2	-0.48239	0.757732	0.120484
Epcam	-0.482178	0.651947	0.185788
Hist1h1d	-0.482028	0.826706	0.0826489
Fas	-0.481989	0.00170148	2.76917
Cybb	-0.481947	0.706772	0.150721
Gm12735	-0.481919	0.877079	0.0569612
Susd6	-0.481683	0.000443263	3.35334
Pianp	-0.481395	0.697223	0.156628
Cd81	-0.480512	0.000154526	3.811
Tmc8	-0.480364	0.0001844	3.73424
Gm31024	-0.480152	0.808871	0.0921209
Adgrb3	-0.480068	0.834988	0.0783199
Grin2b	-0.480006	0.764306	0.116733
Nr1i3	-0.479874	0.756433	0.12123
Gm22009	-0.479668	NA	#VALUE!
Sphkap	-0.479523	0.885413	0.0528541
6330549D23Rik	-0.47947	0.783721	0.105839
Rarb	-0.479428	NA	#VALUE!
Map7d2	-0.479408	0.715403	0.145449
Tln2	-0.479327	0.204528	0.689247
P2ry10b	-0.479169	0.170269	0.768863
A930024E05Rik	-0.478394	0.512446	0.290352
Tmem79	-0.478375	0.646786	0.189239
Tfap2a	-0.476922	0.912091	0.0399618
Gm6501	-0.476354	0.771	0.112946
Micall2	-0.476081	0.828043	0.0819469
Slc1a2	-0.476061	0.611086	0.213898
Gm42047	-0.475952	0.74497	0.127861
Acsbg1	-0.475541	0.512438	0.290359
Dgkb	-0.475365	0.850516	0.0703177
Rhbdl1	-0.475146	0.802554	0.0955257
Fam131b	-0.474721	0.771828	0.112479
Asic1	-0.474477	0.457309	0.339791
Trbv12-2	-0.47432	0.188819	0.723954
Apoa2	-0.474284	0.81765	0.0874327
Cdon	-0.474283	0.00311556	2.50646
Lamc2	-0.473999	0.554392	0.256183
Osbpl6	-0.473982	0.869007	0.0609766
Gbp8	-0.473327	0.0672751	1.17215
B4galt6	-0.473182	0.765732	0.115923
Slc2a13	-0.473141	0.818392	0.0870386
Fam83h	-0.472033	0.764306	0.116733
Cdh24	-0.471157	0.400924	0.396938
Gja1	-0.47079	0.0111075	1.95438
Slc29a1	-0.470327	9.97067e-07	6.00128
Cygb	-0.47031	0.814327	0.0892012
Slpi	-0.470215	NA	#VALUE!
Mpc1-ps	-0.469952	0.3989	0.399136
Epha7	-0.469876	NA	#VALUE!
Enox1	-0.469796	0.858026	0.0664994
Mfhas1	-0.469742	0.000102099	3.99098
Large1	-0.469659	0.759169	0.119661
Pou3f3	-0.469621	0.830116	0.0808614
Btnl9	-0.469603	NA	#VALUE!
Rnf135	-0.469255	0.63486	0.197322
Slc15a3	-0.469184	0.493248	0.306935
Ank2	-0.468449	0.647329	0.188875
Camkv	-0.468207	0.720477	0.14238
Nectin2	-0.46769	0.786433	0.104338
Kcnh3	-0.467541	0.905971	0.0428859
Plppr2	-0.46721	0.722359	0.141247
Lsp1	-0.467042	0.00173437	2.76086
Cpne2	-0.466772	0.275008	0.560655
Rian	-0.46605	0.466736	0.330928
Irx3	-0.465805	0.757116	0.120838
Zfpm1	-0.465645	0.458764	0.338411
Diras1	-0.465535	0.775874	0.110209
Klhl3	-0.46527	0.764306	0.116733
Sp110	-0.46515	0.00142106	2.84739
Dync1i1	-0.465115	0.816034	0.088292
E430018J23Rik	-0.465074	0.346137	0.460751
Gm12356	-0.465006	NA	#VALUE!
1110034G24Rik	-0.464678	0.544738	0.263812
Ncan	-0.464288	0.833703	0.0789889
Fndc3b	-0.464218	0.643217	0.191643
Asic4	-0.464064	NA	#VALUE!
Fn3k	-0.464013	NA	#VALUE!
Atxn1	-0.463655	0.0233575	1.63157
Nfe2	-0.463645	0.877509	0.0567485
Entpd3	-0.463606	0.880322	0.0553585
Cd33	-0.463585	0.870274	0.060344
Cyb5rl	-0.46349	0.300233	0.522541
Kctd1	-0.463465	0.421948	0.374741
Adam11	-0.463401	0.808082	0.0925444
Gm28187	-0.463255	0.739508	0.131057
Dtx4	-0.463173	0.825891	0.0830774
Lacc1	-0.462807	0.500848	0.300294
Acan	-0.462723	0.912091	0.0399618
BC147527	-0.462521	0.861313	0.064839
Phf11b	-0.46198	0.175965	0.754574
Zfp62	-0.461896	0.000401327	3.3965
Atp10d	-0.461786	0.361259	0.442181
Lmbr1	-0.461752	0.476854	0.321615
Cryzl2	-0.461613	0.550706	0.25908
Dnajc28	-0.461282	NA	#VALUE!
Pard3b	-0.461277	0.831927	0.0799146
Kcna6	-0.461071	NA	#VALUE!
Myrf	-0.46055	0.775874	0.110209
Lgals3bp	-0.460264	0.000717917	3.14393
Flnb	-0.459662	0.0206877	1.68429
Fam171a2	-0.459369	0.872109	0.0594292
Hesx1	-0.459311	0.815662	0.08849
Pomgnt2	-0.459233	NA	#VALUE!
1700086O06Rik	-0.458539	0.548699	0.260666
C530008M17Rik	-0.4584	0.753157	0.123114
Tmem173	-0.458354	7.23863e-07	6.14034
Tbc1d30	-0.457896	0.333925	0.476351
Zfp563	-0.457427	0.676171	0.169944
Lbh	-0.457268	0.00010357	3.98477
Gm17080	-0.457217	0.878073	0.0564692
Ngef	-0.456617	0.774384	0.111044
Ptgfrn	-0.456404	0.000147932	3.82994
Enpp6	-0.456335	NA	#VALUE!
Gm15927	-0.456155	0.844094	0.0736091
Ubash3b	-0.455878	0.00796571	2.09878
Clip2	-0.455102	0.261669	0.582248
Gm4841	-0.455033	0.537254	0.26982
Abhd15	-0.45424	0.828043	0.0819469
Hlcs	-0.453812	0.0563098	1.24942
Slc2a9	-0.453807	0.441502	0.355067
Kcnh1	-0.45323	0.853652	0.068719
P3h3	-0.45279	0.752053	0.123752
Kndc1	-0.452345	0.863696	0.0636391
Klhl36	-0.451671	0.13134	0.881604
Fads6	-0.451004	0.309381	0.509507
Map2	-0.450952	0.298297	0.525351
Hist1h4a	-0.450644	NA	#VALUE!
A930012O16Rik	-0.450423	NA	#VALUE!
Efna3	-0.450412	0.869904	0.0605288
Iqck	-0.450195	0.831465	0.0801562
Map1b	-0.449907	0.489634	0.310129
Cntln	-0.449753	0.345687	0.461317
Slc36a4	-0.449455	0.00282146	2.54953
Carmil3	-0.449334	0.848058	0.0715743
Dram1	-0.449089	0.828043	0.0819469
Ankrd33b	-0.448431	0.772621	0.112033
Tm4sf1	-0.448423	NA	#VALUE!
Begain	-0.448286	0.366362	0.436089
Grap	-0.448264	9.43541e-05	4.02524
Pde1b	-0.448184	0.122629	0.911407
Btg2	-0.44798	0.155334	0.808734
Jaml	-0.447977	0.00298883	2.5245
Paqr9	-0.447622	NA	#VALUE!
Trnp1	-0.447584	0.824554	0.0837811
Calcoco1	-0.447451	0.03144	1.50252
Stx6	-0.446952	2.84023e-07	6.54665
Mmd	-0.446668	0.00644465	2.1908
Sclt1	-0.446477	0.0554327	1.25623
Slc41a1	-0.445843	0.0151189	1.82048
9330159F19Rik	-0.445801	0.860028	0.0654874
Ctdspl	-0.445728	0.345687	0.461317
Rab6b	-0.445712	0.138321	0.859113
AA465934	-0.444874	0.456442	0.340615
Aatk	-0.444598	0.689049	0.16175
6430548M08Rik	-0.444103	0.53361	0.272776
Sh2b2	-0.444099	0.786471	0.104317
D130017N08Rik	-0.443957	0.5749	0.240407
Gm9856	-0.44366	0.579491	0.236953
Ccdc112	-0.443579	0.560946	0.251079
Ptprf	-0.44341	0.55217	0.257928
Cldn11	-0.443062	0.774698	0.110867
Gm25082	-0.442577	NA	#VALUE!
Rnf144a	-0.442326	0.776668	0.109765
Ifi27l2a	-0.442121	0.172511	0.763184
Evi2a	-0.441967	0.47011	0.3278
Kcnj4	-0.441733	0.852113	0.0695027
Zbtb20	-0.441685	0.546756	0.262207
Gm43403	-0.441499	NA	#VALUE!
Hist1h4b	-0.441269	0.796807	0.0986469
Slco4a1	-0.441019	0.0488515	1.31112
Cdkl5	-0.44077	0.621284	0.20671
Klhl13	-0.440748	0.840563	0.0754296
Irf5	-0.440497	0.25216	0.598324
Hdac10	-0.440488	0.0073969	2.13095
Rgs16	-0.440433	0.628662	0.201583
Ap3b2	-0.440282	0.78661	0.104241
Dok3	-0.44021	0.732973	0.134912
Spire2	-0.439942	0.845614	0.072828
Slc26a2	-0.439907	0.00227811	2.64242
Kalrn	-0.439806	0.750423	0.124694
Msh5	-0.439215	0.677764	0.168921
Nsun6	-0.439209	0.13134	0.881604
2022-09-04	-0.439048	0.707124	0.150505
Sat1	-0.438858	0.00772646	2.11202
Prkcz	-0.438602	0.430383	0.366145
Spryd4	-0.437725	0.0709398	1.14911
Mx1	-0.437526	0.808871	0.0921209
Gprc5a	-0.437501	NA	#VALUE!
Ehd4	-0.437402	1.43321e-06	5.84369
Gm20517	-0.436645	NA	#VALUE!
Zbed5	-0.436227	0.454845	0.342136
Cpne5	-0.436043	0.760566	0.118863
Phyhip	-0.435786	0.75708	0.120858
Cmtm3	-0.435652	0.398446	0.399631
Smim10l2a	-0.435147	0.816006	0.0883067
Lonrf2	-0.433973	0.784313	0.105511
Hvcn1	-0.433874	0.0655064	1.18372
Pdrg1	-0.433648	0.00133956	2.87304
Gm10101	-0.433493	NA	#VALUE!
Pam	-0.433231	0.5791	0.237246
Tarbp1	-0.432904	0.00084575	3.07276
Asap1	-0.432723	0.00544378	2.2641
Lcat	-0.43226	0.79429	0.100021
Kif26b	-0.431966	NA	#VALUE!
Ryr3	-0.431495	0.856649	0.0671971
Atg9b	-0.431437	0.200102	0.698748
Efcab11	-0.431351	0.56291	0.249561
Gm20707	-0.43094	0.393706	0.404828
6030443J06Rik	-0.430835	0.763559	0.117158
Rcan2	-0.43067	0.619761	0.207776
4833418N02Rik	-0.430252	0.869007	0.0609766
Ptpdc1	-0.430138	0.634284	0.197716
Bbs7	-0.430045	0.657827	0.181888
Gm7730	-0.430011	0.872181	0.0593935
Vav3	-0.429675	0.0751432	1.12411
Zcchc12	-0.429449	0.742308	0.129416
Snhg6	-0.429416	0.0950522	1.02204
Itga11	-0.42931	NA	#VALUE!
Dbp	-0.428861	0.603659	0.219208
Dse	-0.428575	0.377142	0.423495
Qtrt2	-0.428544	0.00199246	2.70061
Phldb1	-0.42843	0.14309	0.844392
Mapk12	-0.428145	0.658104	0.181706
Tmem243	-0.427755	0.0738324	1.13175
Rps19-ps1	-0.427665	NA	#VALUE!
Orai2	-0.427656	0.0463667	1.33379
Pgap1	-0.427521	0.338625	0.470282
Slc1a3	-0.426624	0.734703	0.133888
Gm6451	-0.426239	0.82456	0.0837777
2410022M11Rik	-0.426152	0.698156	0.156047
H2-T10	-0.426109	0.0829961	1.08094
Hist1h3a	-0.425914	0.83009	0.0808749
Arhgap32	-0.425549	0.695279	0.157841
Ttc39b	-0.425048	0.00271771	2.5658
Stamos	-0.424557	NA	#VALUE!
Zfp426	-0.424418	0.00142106	2.84739
Ptpro	-0.424228	NA	#VALUE!
Six1	-0.423936	0.819732	0.0863284
Slfn2	-0.423795	1.90606e-05	4.71986
Gm44423	-0.423442	0.885413	0.0528541
Kcnj10	-0.423168	0.786471	0.104317
Plekha7	-0.422799	0.366371	0.436079
Dsel	-0.422139	0.477889	0.320673
Specc1	-0.422029	0.406076	0.391393
Plxnb2	-0.421745	0.447462	0.349244
Ankrd24	-0.421643	0.585611	0.232391
Trp53cor1	-0.421477	0.834736	0.0784511
Bach2os	-0.421266	0.8488	0.0711949
Gm38384	-0.421223	NA	#VALUE!
Usp27x	-0.421114	0.39973	0.398233
Kif5c	-0.420768	0.601166	0.221006
Kif1a	-0.420445	0.603594	0.219255
Fosl1	-0.420252	0.664546	0.177475
Pcdh18	-0.419435	0.943935	0.0250577
Cplx2	-0.419433	0.869904	0.0605288
Caskin1	-0.419302	0.744193	0.128314
D930030I03Rik	-0.418677	0.888	0.051587
Farp1	-0.418487	0.00491531	2.30845
Il15ra	-0.418432	0.307205	0.512571
Mboat7	-0.418053	6.34446e-06	5.19761
Rpl39-ps	-0.417943	0.611086	0.213898
Ptger4	-0.417769	0.00635871	2.19663
Rgcc	-0.417598	0.192244	0.716148
Stxbp1	-0.417506	0.506134	0.295734
Qdpr	-0.417126	1.4672e-05	4.83351
Dmrta2	-0.417106	0.892869	0.0492122
Spp1	-0.417019	0.406076	0.391393
Gm12751	-0.416902	0.866513	0.062225
Cnrip1	-0.416894	0.810942	0.0910104
Pdgfra	-0.416774	0.880823	0.0551115
Mapk4	-0.416679	NA	#VALUE!
Gm45709	-0.416666	NA	#VALUE!
Ndrg4	-0.416491	0.758965	0.119778
Cep85l	-0.416314	0.72284	0.140958
Acvr2a	-0.415984	0.440893	0.355666
Ptprg	-0.415825	0.905277	0.0432187
Gm16589	-0.415688	NA	#VALUE!
Lonrf3	-0.415204	0.403799	0.393834
Lrp1	-0.415128	0.12124	0.916355
Ace	-0.414485	NA	#VALUE!
Cdkn1c	-0.414223	0.788334	0.10329
Acvr1	-0.414049	0.386718	0.412605
D230017M19Rik	-0.413447	NA	#VALUE!
Etl4	-0.413037	0.850153	0.0705031
Gm23969	-0.412703	0.810942	0.0910104
Camk2d	-0.412315	0.0073969	2.13095
Msc	-0.412118	0.842437	0.0744625
Ap1s2	-0.412014	0.00678749	2.16829
Endov	-0.41199	0.0252292	1.5981
Gm26740	-0.411655	0.830116	0.0808614
Sirpa	-0.41148	0.610617	0.214231
Tmem35a	-0.41124	0.715999	0.145087
Gm15538	-0.411153	NA	#VALUE!
Calcrl	-0.410804	0.489556	0.310198
Hk3	-0.41072	0.868716	0.0611222
Zc3h12b	-0.41019	0.842993	0.0741762
Slc32a1	-0.410141	0.775858	0.110217
Amot	-0.409971	0.865303	0.0628317
Gm45453	-0.409562	0.813575	0.0896023
Bex1	-0.409514	0.816034	0.088292
Hpn	-0.40944	NA	#VALUE!
Unc79	-0.409277	0.895019	0.0481678
Nsg2	-0.409194	0.0366894	1.43546
Gm43667	-0.408903	NA	#VALUE!
Acot2	-0.408717	0.464833	0.332703
Rarg	-0.408519	0.120966	0.917337
Zkscan7	-0.408405	0.404974	0.392573
H2-Oa	-0.408297	NA	#VALUE!
Myo1a	-0.408016	0.834736	0.0784511
Trim2	-0.407827	0.476835	0.321631
Gm15446	-0.407615	0.380938	0.419145
Gm20531	-0.407012	0.898852	0.0463119
Gm17112	-0.40698	0.879309	0.0558586
Trav10n	-0.406897	NA	#VALUE!
Strbp	-0.406725	7.47547e-05	4.12636
Tceal5	-0.406636	0.88438	0.0533609
Gm27326	-0.406574	0.884993	0.0530602
Gm13375	-0.406419	0.765269	0.116186
Mapt	-0.406277	0.575237	0.240153
Wasf1	-0.406214	0.782855	0.106319
Rassf3	-0.405888	0.10054	0.997659
Zfp112	-0.405654	0.878073	0.0564692
Necab1	-0.405623	NA	#VALUE!
Trim45	-0.405563	0.563207	0.249332
Tdrkh	-0.40546	0.0425623	1.37097
Med12l	-0.405266	0.667599	0.175484
Ank3	-0.405178	0.687169	0.162936
Csf2ra	-0.405107	0.212727	0.672177
Mettl27	-0.405044	0.708871	0.149433
Zfp704	-0.405012	0.834736	0.0784511
Nrxn1	-0.404803	0.828043	0.0819469
Rab8b	-0.40444	3.87651e-05	4.41156
Tdrd7	-0.403842	0.620986	0.206918
Lrch1	-0.403662	0.000227415	3.64318
Chst1	-0.403631	0.844094	0.0736091
Rit2	-0.403497	0.828043	0.0819469
Fsd1l	-0.403401	0.388411	0.410709
Zfp46	-0.40338	0.25946	0.58593
Kif5a	-0.403336	0.77717	0.109484
Sorbs1	-0.403103	0.533151	0.27315
Nrsn2	-0.402906	0.845932	0.0726647
Drp2	-0.402863	0.807158	0.0930413
Etfbkmt	-0.402773	0.394667	0.403769
Scn2b	-0.402434	0.684328	0.164735
Lpar6	-0.402126	0.502445	0.298911
Tert	-0.401955	0.651549	0.186053
Peg3	-0.401937	0.676058	0.170016
Slc25a13	-0.401011	0.0459233	1.33797
Tmem116	-0.400661	0.824215	0.0839595
Gpm6b	-0.400572	0.0062106	2.20687
Camk2n1	-0.400029	0.885413	0.0528541
B3gat2	-0.399906	0.86004	0.0654812
Gas2l1	-0.399852	0.401318	0.396511
Lmo3	-0.399817	0.840635	0.0753923
Mpzl3	-0.399753	0.00687577	2.16268
Rab26os	-0.399273	0.707389	0.150342
Mical1	-0.3989	0.0185665	1.73127
Sgtb	-0.39878	0.858968	0.0660231
Ksr2	-0.398774	0.875553	0.0577174
4930520O04Rik	-0.398289	0.775874	0.110209
Mob3b	-0.39825	0.685243	0.164156
Sox6	-0.398121	NA	#VALUE!
Phc2	-0.397891	0.000591958	3.22771
Negr1	-0.397207	0.849578	0.070797
Trbv29	-0.397156	0.434461	0.362049
Ublcp1	-0.39687	0.00540674	2.26706
Rnf213	-0.396493	0.119478	0.922714
Lox	-0.396001	0.888597	0.0512954
Spred1	-0.395811	0.010726	1.96956
2022-09-03	-0.395512	0.728688	0.137459
Nrcam	-0.39504	0.804578	0.0944317
6330403K07Rik	-0.394978	0.488408	0.311217
Slc26a11	-0.394898	0.695683	0.157589
Tmem19	-0.394388	0.0198649	1.70191
Fosb	-0.39438	0.713513	0.146598
Tesk2	-0.394195	0.528997	0.276547
Parp12	-0.393974	0.686513	0.163351
Mitf	-0.393853	0.776562	0.109824
Zbtb12	-0.393686	0.577857	0.238179
Snca	-0.393561	0.788334	0.10329
Mypopos	-0.393531	0.601931	0.220453
Iglon5	-0.39327	NA	#VALUE!
BC025920	-0.392907	0.800446	0.0966679
Mapk8ip1	-0.392829	0.724632	0.139883
Slc1a1	-0.392721	0.847298	0.0719638
Snhg11	-0.391943	0.638186	0.195053
Gm4540	-0.391818	NA	#VALUE!
Prtn3	-0.391359	0.893598	0.0488577
Pms1	-0.391273	0.039807	1.40004
Atp1b2	-0.390795	0.694924	0.158062
Zfhx3	-0.390555	0.834736	0.0784511
Stxbp3	-0.390502	0.00640098	2.19375
Gm8995	-0.390279	0.098072	1.00845
Tspan15	-0.3901	NA	#VALUE!
Mtss1	-0.38985	0.0684314	1.16474
Pdk2	-0.389748	0.534479	0.272069
Fez1	-0.3895	0.78738	0.103815
9230114K14Rik	-0.389202	0.57033	0.243874
Gm45606	-0.389145	0.689785	0.161286
Gosr2	-0.38902	3.33892e-05	4.47639
Tmem63b	-0.388949	0.0378543	1.42189
Phtf1os	-0.38885	0.907788	0.0420157
Cacna2d2	-0.388809	0.813575	0.0896023
E030042O20Rik	-0.388727	NA	#VALUE!
Phactr1	-0.388326	0.787024	0.104012
Hist3h2a	-0.388285	0.839092	0.0761904
Gzmm	-0.388081	NA	#VALUE!
2310016D23Rik	-0.387847	0.894333	0.0485009
Trim24	-0.387679	0.0499975	1.30105
Shank3	-0.38752	0.775874	0.110209
Abcd3	-0.387509	0.00115396	2.93781
Frmd5	-0.387449	NA	#VALUE!
Raver1	-0.387252	0.884449	0.0533274
Etv6	-0.386792	0.00120785	2.91799
Egr1	-0.386631	0.106216	0.973809
Olfml3	-0.386573	0.875934	0.0575287
Ssh2	-0.386328	0.000793891	3.10024
Eno2	-0.386295	0.614514	0.211469
Pcdhgc5	-0.386218	0.799608	0.097123
Mfsd12	-0.386191	0.279938	0.552937
Sms-ps	-0.386066	0.709074	0.149308
Nacc2	-0.385913	0.5344	0.272134
Dyx1c1	-0.385477	0.811073	0.0909402
Mapkbp1	-0.385129	0.0713761	1.14645
Laptm4b	-0.384806	0.765437	0.116091
Prkca	-0.384474	0.0869393	1.06078
Hist2h2be	-0.384326	0.762706	0.117643
Cplx1	-0.384056	0.75539	0.121829
Tmem43	-0.383722	0.00634671	2.19745
Zbtb18	-0.383238	0.0874223	1.05838
Gprasp2	-0.383173	0.73787	0.13202
H2afy2	-0.383084	0.869217	0.0608718
Csf2	-0.382957	0.870456	0.0602534
Rgs3	-0.382742	0.0290995	1.53611
Cd302	-0.382617	0.88438	0.0533609
Gm21988	-0.38211	0.881973	0.0545449
Smoc1	-0.382016	0.823027	0.0845862
Rsu1	-0.382014	0.0114135	1.94258
Zfp839	-0.38187	0.304894	0.515851
Mypop	-0.381574	0.615801	0.21056
Rapgef4	-0.381464	0.646786	0.189239
Grin2d	-0.381255	NA	#VALUE!
Slfn1	-0.381187	0.10264	0.988685
Mcoln3	-0.381185	0.823479	0.0843473
Krt10	-0.38117	0.676171	0.169944
Vgf	-0.380999	0.697223	0.156628
Tmem150c	-0.380878	NA	#VALUE!
Tmsb15l	-0.38083	0.823263	0.0844612
Rimbp2	-0.380688	0.881149	0.0549506
Reps2	-0.380155	0.905097	0.0433049
Adarb1	-0.380128	0.0392637	1.40601
Ide	-0.380108	0.012536	1.90184
Gbp6	-0.379887	0.211108	0.675496
Kdm5d	-0.379611	NA	#VALUE!
Rnf19a	-0.379582	0.00797961	2.09802
Esam	-0.379384	NA	#VALUE!
Tnip1	-0.379358	0.00099147	3.00372
Gm43031	-0.37923	0.893837	0.0487417
Spta1	-0.379138	NA	#VALUE!
Fmn2	-0.378883	NA	#VALUE!
Zfp970	-0.378708	0.820997	0.0856587
Zmym1	-0.378011	0.0821834	1.08522
Ppm1k	-0.377917	0.306842	0.513086
Mmachc	-0.377734	0.134809	0.870282
Col5a2	-0.377539	0.742718	0.129176
2510046G10Rik	-0.377475	0.893837	0.0487417
Snord35a	-0.377318	0.88438	0.0533609
Dusp2	-0.377201	0.0284763	1.54552
Snx30	-0.377182	0.191918	0.716885
Zfp182	-0.376919	0.54528	0.263381
Hdgfl3	-0.376642	0.0062106	2.20687
Lpcat1	-0.376128	0.0035205	2.4534
Csdc2	-0.376124	0.877138	0.0569323
Gm19569	-0.376026	NA	#VALUE!
Nenf	-0.375865	0.279185	0.554107
Mfsd4a	-0.374959	0.168999	0.772117
Ikbke	-0.374385	0.110053	0.958398
Lrrc73	-0.374368	0.774634	0.110903
Sesn2	-0.374362	0.316995	0.498947
Il18bp	-0.374348	0.698156	0.156047
Pde8b	-0.374306	0.867264	0.0618489
Gm14539	-0.374035	0.845969	0.0726454
Hey1	-0.374004	0.885413	0.0528541
Gm38244	-0.373877	0.774845	0.110785
Wwc1	-0.373801	0.810959	0.0910009
Chga	-0.373667	0.812771	0.0900317
Rab31	-0.373454	0.609661	0.214911
Gm5837	-0.373317	0.860618	0.0651896
Ctsh	-0.373015	0.891943	0.049663
Pisd-ps1	-0.372677	0.611086	0.213898
Clmn	-0.372551	0.86004	0.0654812
Rcl1	-0.372085	0.000280323	3.55234
Klhdc8b	-0.37188	0.692211	0.159761
Bcl6	-0.371834	0.528997	0.276547
Sidt2	-0.371394	0.00864236	2.06337
Jade2	-0.371353	0.0187102	1.72792
1700065D16Rik	-0.371337	0.876183	0.057405
Dlgap3	-0.371283	0.786433	0.104338
Trim7	-0.371272	0.775874	0.110209
Col18a1	-0.371151	0.81765	0.0874327
Irgq	-0.371098	0.0432003	1.36451
Cul7	-0.371024	0.158321	0.800462
Prelp	-0.370821	0.924606	0.0340434
Angptl4	-0.370475	0.330606	0.480689
Cacng3	-0.37003	0.900591	0.0454724
Dzank1	-0.370019	0.824411	0.0838562
Myo10	-0.370016	0.00810042	2.09149
Col11a1	-0.370015	0.929797	0.0316117
Zfp462	-0.369856	0.90379	0.0439327
Gm15122	-0.369614	0.845969	0.0726454
Zfp607b	-0.369593	0.708297	0.149784
Inpp4b	-0.369549	0.0465307	1.33226
Zfp189	-0.369392	0.566676	0.246666
Xlr4a	-0.369122	0.0873275	1.05885
Prkd3	-0.369116	0.0151532	1.8195
Gm16439	-0.3686	NA	#VALUE!
Foxd2os	-0.368556	0.751543	0.124046
Atl1	-0.368287	0.808082	0.0925444
Rxra	-0.367906	0.460461	0.336807
Frrs1	-0.367716	0.147423	0.831434
Gm10478	-0.367603	NA	#VALUE!
Lzts1	-0.367539	0.837726	0.0768982
Zfp658	-0.367226	0.728688	0.137459
Trim30d	-0.367049	0.60098	0.22114
AC149090.1	-0.366762	0.0409238	1.38802
Trbj2-5	-0.36673	0.757116	0.120838
Celf3	-0.366513	0.845969	0.0726454
Pdlim7	-0.366175	0.482225	0.31675
Prkag2	-0.365881	0.0635183	1.1971
Foxg1	-0.36586	0.925222	0.033754
Hmgn5	-0.365675	0.000438375	3.35815
Coprs	-0.365669	0.808871	0.0921209
4930539J05Rik	-0.365518	0.877079	0.0569612
Hrk	-0.365408	NA	#VALUE!
Foxp2	-0.365043	NA	#VALUE!
Mcur1	-0.365002	0.0713761	1.14645
1700048O20Rik	-0.364555	0.842993	0.0741762
Lrrtm2	-0.364482	NA	#VALUE!
Rsph3b	-0.364342	0.538828	0.26855
Syne4	-0.36434	0.888938	0.0511284
Tuba3a	-0.363878	NA	#VALUE!
Siah1a	-0.363645	0.283789	0.547004
Mapk8	-0.363468	0.071589	1.14515
Mgat3	-0.363347	0.845614	0.072828
5830444B04Rik	-0.363297	0.859122	0.0659451
Mdk	-0.362484	0.657827	0.181888
Fat1	-0.362174	0.869217	0.0608718
Zcchc18	-0.362084	0.731288	0.135912
Gm9816	-0.362067	0.869087	0.0609366
Ankrd46	-0.362056	0.00174661	2.7578
2610306M01Rik	-0.362016	0.757116	0.120838
Ptp4a3	-0.361968	0.126927	0.896447
Pgbd5	-0.361712	0.880823	0.0551115
Foxj1	-0.361351	0.90354	0.0440527
Ptges3l	-0.361334	0.758965	0.119778
Ptgis	-0.361239	0.890805	0.0502176
Cd2ap	-0.361056	0.0025529	2.59297
Kcnd2	-0.360816	0.89948	0.0460087
Gm5513	-0.360548	0.946643	0.023814
Slc39a12	-0.360449	NA	#VALUE!
Gab2	-0.360387	0.750314	0.124757
Nid1	-0.360283	0.963277	0.0162489
5830462I19Rik	-0.360154	0.898523	0.0464709
Jam2	-0.360119	0.875107	0.0579388
Cbx2	-0.359867	0.265094	0.5766
Plin2	-0.359585	0.258038	0.588316
Smo	-0.359405	0.449845	0.346937
Ypel3	-0.359106	0.345252	0.461864
Gm26510	-0.359062	0.748634	0.12573
Flna	-0.358961	6.34603e-05	4.1975
2310015A10Rik	-0.358654	0.783359	0.106039
Ogg1	-0.358213	0.0669343	1.17435
Fam110b	-0.358196	0.813424	0.0896828
Epdr1	-0.358099	0.769941	0.113543
Tmem17	-0.357997	0.859122	0.0659451
Ankmy2	-0.357991	0.143289	0.843788
Zdhhc15	-0.357022	0.126927	0.896447
Gm43712	-0.357008	NA	#VALUE!
Zscan12	-0.356969	0.187509	0.726977
Trim21	-0.356581	0.125932	0.899864
Agap1	-0.355702	0.754869	0.122129
Zfp760	-0.355652	0.668797	0.174706
Bmp3	-0.35558	0.924606	0.0340434
Grhl1	-0.354981	0.761056	0.118583
Tmem178b	-0.354976	0.905446	0.0431376
4732471J01Rik	-0.35438	NA	#VALUE!
Tldc1	-0.354284	0.219977	0.657623
Usp6nl	-0.354059	0.0713761	1.14645
Mast2	-0.354052	0.00129602	2.88739
Phlda1	-0.354011	0.644146	0.191016
Zfp157	-0.353609	0.540627	0.267102
Fads3	-0.353336	0.820997	0.0856587
Casp7	-0.353301	0.199824	0.699352
Zfp397	-0.353299	0.0798179	1.0979
Rnf112	-0.353192	0.864767	0.0631009
Carhsp1	-0.35285	0.000741786	3.12972
Gm16023	-0.35251	0.902605	0.0445023
Ptpn5	-0.35248	0.321537	0.492769
Rap1gap2	-0.352325	0.829623	0.081119
Amotl2	-0.352322	0.765828	0.115869
Gm16365	-0.351913	0.91103	0.0404673
Ddx3y	-0.3518	NA	#VALUE!
Epha2	-0.351632	0.86607	0.062447
Setdb2	-0.35163	0.160355	0.794916
Snora31	-0.3516	0.836985	0.0772821
Ccdc142	-0.351539	0.873757	0.0586091
Tusc1	-0.35146	0.779012	0.108456
Stx1b	-0.351414	0.707193	0.150462
Gm15487	-0.350771	0.886538	0.0523025
Fam120c	-0.350666	0.372051	0.429398
Fam81a	-0.350629	0.735539	0.133394
Prr18	-0.350441	NA	#VALUE!
Atmin	-0.350033	0.0183094	1.73733
Ier2	-0.350029	0.00306378	2.51374
Tie1	-0.3499	0.908299	0.0417711
Nrip2	-0.349684	0.786471	0.104317
Ccr4	-0.349656	0.243479	0.613538
Cnn2	-0.349537	0.000798933	3.09749
Cfap77	-0.349393	0.879309	0.0558586
Grn	-0.349358	0.0234939	1.62904
Gstp3	-0.349353	0.238309	0.622859
Zfp874b	-0.349165	0.571015	0.243353
Ptprn	-0.348982	0.772222	0.112258
Spr	-0.348936	0.0144086	1.84138
Il1rl2	-0.348787	0.476854	0.321615
Cdca7	-0.348787	0.00504832	2.29685
Gm13091	-0.348605	NA	#VALUE!
Dusp14	-0.34831	0.350765	0.454984
Klf11	-0.348285	0.734703	0.133888
B4galt5	-0.347726	0.0978007	1.00966
Dcdc2b	-0.347694	NA	#VALUE!
Ei24	-0.34764	0.0713761	1.14645
Adgrl2	-0.347572	0.890627	0.0503042
Fam57b	-0.347284	NA	#VALUE!
Mmaa	-0.347095	0.697223	0.156628
Ebag9	-0.347088	0.195919	0.707924
Narf	-0.346909	0.0296845	1.52747
Rpl5-ps2	-0.346858	0.905097	0.0433049
Gm27010	-0.3464	0.873782	0.058597
Chd5	-0.346237	0.823027	0.0845862
Plekha5	-0.345981	0.0346969	1.45971
Il18	-0.345608	0.90354	0.0440527
Nmral1	-0.344782	0.26099	0.583376
Cldn5	-0.344705	NA	#VALUE!
Sms	-0.34391	0.000494854	3.30552
Lrtm2	-0.343892	0.910211	0.0408577
Rps15-ps2	-0.343726	0.890627	0.0503042
Arvcf	-0.343697	0.786471	0.104317
Trim36	-0.343537	0.804363	0.0945478
Ctse	-0.343349	0.611086	0.213898
Casp4	-0.343343	0.307205	0.512571
Rasl10b	-0.343226	0.766981	0.115215
2022-09-06	-0.343185	0.000261659	3.58226
Ddias	-0.343072	0.214924	0.667715
Fbxo41	-0.343043	0.891943	0.049663
Rpl10-ps5	-0.342685	0.948897	0.0227809
Gipc1	-0.342464	0.00102379	2.98979
Trim30a	-0.342236	0.0567648	1.24592
Trib1	-0.341807	0.18823	0.725312
Notch3	-0.341661	0.845614	0.072828
Pcsk6	-0.341548	0.875553	0.0577174
Rsph3a	-0.341473	0.317411	0.498378
Syt4	-0.341341	0.876641	0.0571782
1700123M08Rik	-0.341094	0.876199	0.057397
Zmat3	-0.340832	0.660286	0.180268
Ttll11	-0.34067	0.879097	0.0559633
Gm22478	-0.340638	0.88634	0.0523996
C1ql1	-0.340587	NA	#VALUE!
Dnmbp	-0.340549	0.410021	0.387194
Afg1l	-0.34011	0.652036	0.185728
Amigo1	-0.339738	0.693986	0.158649
Prkce	-0.339696	0.265063	0.57665
Chml	-0.339601	0.300496	0.522161
Gm19261	-0.339589	0.908426	0.0417104
Slc44a1	-0.338952	0.058038	1.23629
Pcdhgc4	-0.338918	0.81765	0.0874327
Gm5909	-0.338719	0.91436	0.0388829
Nrsn1	-0.338543	0.842302	0.0745323
Zfp974	-0.338192	0.807158	0.0930413
2610507I01Rik	-0.338106	0.69863	0.155753
Tmem132a	-0.338033	0.841527	0.0749319
Rgma	-0.338013	NA	#VALUE!
H3f3a-ps1	-0.337986	0.874206	0.0583863
Ift140	-0.337525	0.0345262	1.46185
Tnc	-0.33741	0.82456	0.0837777
Kctd14	-0.337388	0.840635	0.0753923
Slc35e4	-0.337308	0.83758	0.0769736
Trbv4	-0.337046	0.734703	0.133888
Lad1	-0.336903	0.842437	0.0744625
Fgd6	-0.336798	0.652989	0.185094
Rnf141	-0.336786	0.156032	0.806787
Fasl	-0.336652	0.590919	0.228472
Clec12a	-0.336393	0.91824	0.0370436
Cx3cr1	-0.336119	0.905971	0.0428859
Gm37305	-0.336007	0.640754	0.193309
Cacnb2	-0.335843	0.730615	0.136312
Lyrm2	-0.335166	0.240406	0.619055
6030419C18Rik	-0.334521	0.869217	0.0608718
Celf5	-0.334479	0.79429	0.100021
Ushbp1	-0.334259	NA	#VALUE!
Alpl	-0.333875	0.811124	0.0909125
Slfn9	-0.333863	0.0909329	1.04128
Arhgap23	-0.333817	0.778269	0.10887
Trbj1-6	-0.333798	0.820171	0.0860957
Cd82	-0.333633	6.82052e-05	4.16618
Ocel1	-0.333615	0.444947	0.351692
Zfp459	-0.333483	NA	#VALUE!
Adgrl1	-0.333456	0.0690463	1.16086
Myo1c	-0.333323	0.0105823	1.97542
Atp9b	-0.333256	0.0310518	1.50791
Gm11223	-0.333131	0.81112	0.0909151
Rtl6	-0.333014	0.314956	0.50175
Cd72	-0.332963	0.923611	0.0345108
Atat1	-0.331814	0.695787	0.157524
Ankrd13b	-0.331756	0.00798019	2.09799
Cnnm1	-0.331725	0.89988	0.0458155
Itga4	-0.331449	0.385833	0.4136
H1f0	-0.331279	0.0866613	1.06217
Tmem151a	-0.331174	0.856839	0.0671008
Cds1	-0.330945	0.914186	0.0389655
Cavin2	-0.330908	0.925857	0.0334562
Kdm2b	-0.330888	0.0011283	2.94758
Rilpl2	-0.330735	0.00387588	2.41163
Dock6	-0.33055	0.62402	0.204801
Gm37494	-0.330351	0.49384	0.306414
Coro2b	-0.33033	0.858026	0.0664994
Upp1	-0.329764	0.887685	0.051741
Paqr8	-0.32976	0.668735	0.174746
Cspg5	-0.329453	0.840098	0.07567
Irgm1	-0.329113	0.0681102	1.16679
Syngr2	-0.329081	0.000770741	3.11309
Trps1	-0.328695	0.445942	0.350722
Zfp266	-0.328652	0.0124168	1.90599
Bmyc	-0.328296	0.419911	0.376843
Klhl29	-0.328251	NA	#VALUE!
3110070M22Rik	-0.328214	0.913234	0.0394181
Irf6	-0.328139	0.763186	0.11737
Fbxo27	-0.328033	NA	#VALUE!
Clstn3	-0.328013	0.775874	0.110209
Diras2	-0.327992	0.856649	0.0671971
[truncated: 12,438 more rows]

## Sheet: Fig. 1C
Figure 1 C
Cxcr3 qRT-PCR (relative to Rps18, normalized to WT)	WT	Ikzf3-/-
Experiment 1 (biological replicate)	1	0.623135
Experiment 2 (biological replicate)	1	0.32828
Experiment 3 (biological replicate)	1	0.530962
Experiment 4 (biological replicate)	1	0.504352
Experiment 5 (biological replicate)	1	0.499476
Experiment 6 (biological replicate)	1	0.395222
Experiment 7 (biological replicate)	1	0.752591
Experiment 8 (biological replicate)	1	0.442245
Experiment 9 (biological replicate)	1	0.363326
Experiment 10 (biological replicate)	1	0.668651
Ikzf3 qRT-PCR (relative to Rps18, normalized to WT)	WT	Ikzf3-/-
Experiment 1 (biological replicate)	1	7.46569e-05
Experiment 2 (biological replicate)	1	3.23606e-05
Experiment 3 (biological replicate)	1	3.50016e-05
Experiment 4 (biological replicate)	1	0.000123319
Experiment 5 (biological replicate)	1	3.2337e-05
Experiment 6 (biological replicate)	1	8.34141e-05
Experiment 7 (biological replicate)	1	1.8611e-05
Experiment 8 (biological replicate)	1	2.07407e-05
Experiment 9 (biological replicate)	1	2.81527e-05
Experiment 10 (biological replicate)	1	1.7137e-05

## Sheet: Fig. 1D
Figure 1 D
CXCR3 MFI (normalized to WT)	WT	Ikzf3-/-
Experiment 1 (biological replicate)	1	0.616162
Experiment 2 (biological replicate)	1	0.571046
Experiment 3 (biological replicate)	1	0.718271
Experiment 4 (biological replicate)	1	0.717117
Experiment 5 (biological replicate)	1	0.913395
Experiment 6 (biological replicate)	1	0.720257

## Sheet: Fig. 1E
Figure 1 E
Cxcr3 qRT-PCR (relative to Rps18, normalized to WT)	WT	Ikzf3-/-
Experiment 1 (biological replicate)	1	0.446398
Experiment 2 (biological replicate)	1	0.472837
Experiment 3 (biological replicate)	1	0.323071
Experiment 4 (biological replicate)	1	0.305449
Experiment 5 (biological replicate)	1	0.336093
Experiment 6 (biological replicate)	1	0.267414
Experiment 7 (biological replicate)	1	0.499275
Experiment 8 (biological replicate)	1	0.319457
Experiment 9 (biological replicate)	1	0.560133
Ikzf3 qRT-PCR (relative to Rps18, normalized to WT)	WT	Ikzf3-/-
Experiment 1 (biological replicate)	1	6.22747e-05
Experiment 2 (biological replicate)	1	1.90842e-05
Experiment 3 (biological replicate)	1	1.86124e-05
Experiment 4 (biological replicate)	1	3.12054e-05
Experiment 5 (biological replicate)	1	3.04293e-05
Experiment 6 (biological replicate)	1	1.53312e-05
Experiment 7 (biological replicate)	1	1.97508e-05
Experiment 8 (biological replicate)	1	3.81145e-05
Experiment 9 (biological replicate)	1	2.78856e-05

## Sheet: Fig. 1F
Figure 1 F
CXCR3 MFI (normalized to WT)	WT	Ikzf3-/-
Experiment 1 (biological replicate)	1	0.55161
Experiment 2 (biological replicate)	1	0.392039
Experiment 3 (biological replicate)	1	0.122052
Experiment 4 (biological replicate)	1	0.485859
Experiment 5 (biological replicate)	1	0.408219

## Sheet: Fig. 2B
Figure 2B
mLN CD4+ NP+ CXCR3+ cells (%)	WT	Ikzf3-/-
Experiment 1 - biological replicate 1	73.3	54.6
Experiment 1 - biological replicate 2		72.4
Experiment 1 - biological replicate 3	81.6	53.3
Experiment 1 - biological replicate 4	59.2
Experiment 2 - biological replicate 1	91.3	35.5
Experiment 2 - biological replicate 2	65.2	43.5
Experiment 2 - biological replicate 3	92.6	40.3
Experiment 2 - biological replicate 4	82.4	22.2
Experiment 3 - biological replicate 1	84	54.6
Experiment 3 - biological replicate 2	73.6	61.8
Experiment 3 - biological replicate 3	87	71.6
Experiment 3 - biological replicate 4	80.4
Experiment 4 - biological replicate 1	73.1	32.4
Experiment 4 - biological replicate 2	56.5	26
Experiment 4 - biological replicate 3	91.6	32.6
Experiment 4 - biological replicate 4	43.5	50.9
Experiment 4 - biological replicate 5	71.6	40.4

## Sheet: Fig. 2C
Figure 2C
mLN CXCR3 MFI (normalized to WT)	WT	Ikzf3-/-
Experiment 1 - biological replicate 1	1.01778	0.531392
Experiment 1 - biological replicate 2		0.80938
Experiment 1 - biological replicate 3	1	0.501891
Experiment 1 - biological replicate 4	0.62708
Experiment 2 - biological replicate 1	1	0.167384
Experiment 2 - biological replicate 2	0.524758	0.216093
Experiment 2 - biological replicate 3	1.32777	0.188375
Experiment 2 - biological replicate 4	0.792788	0.127557
Experiment 3 - biological replicate 1	1	0.298698
Experiment 3 - biological replicate 2	0.650941	0.346454
Experiment 3 - biological replicate 3	1.23907	0.457019
Experiment 3 - biological replicate 4	1.02431
Experiment 4 - biological replicate 1	1	0.272393
Experiment 4 - biological replicate 2	0.57051	0.226458
Experiment 4 - biological replicate 3	1.90262	0.279283
Experiment 4 - biological replicate 4	0.350942	0.467616
Experiment 4 - biological replicate 5	1.03904	0.38034

## Sheet: Fig. 3B
Figure 3B
mLN CD45.2+ CD4+ CD62L- CD44+ CXCR3+ (%)	WT	Ikzf3-/-
Experiment 1 - biological replicate 1	67.3	47.9
Experiment 1 - biological replicate 2	53.6	45.8
Experiment 1 - biological replicate 3	70	47.1
Experiment 1 - biological replicate 4	70.8	62.7
Experiment 2 - biological replicate 1	76.4	50.1
Experiment 2 - biological replicate 2	73.7	55.4
Experiment 2 - biological replicate 3	57.2	51.1
Experiment 2 - biological replicate 4	75.7	47.6
Experiment 2 - biological replicate 5	63.5	52.1
Experiment 3 - biological replicate 1	59.5	59
Experiment 3 - biological replicate 2	58.9	54.8
Experiment 3 - biological replicate 3	67.3	50.3
Experiment 3 - biological replicate 4	65.3	63.9

## Sheet: Fig. 3C
Figure 3C
mLN CD45.2+ CD4+ CD62L- CD44+ CXCR3 MFI (normalized to WT)	WT	Ikzf3-/-
Experiment 1 - biological replicate 1	1.06941	0.610522
Experiment 1 - biological replicate 2	0.704686	0.584439
Experiment 1 - biological replicate 3	1	0.592396
Experiment 1 - biological replicate 4	1.00928	0.862069
Experiment 2 - biological replicate 1	1.16495	0.569956
Experiment 2 - biological replicate 2	1.09131	0.658812
Experiment 2 - biological replicate 3	0.662739	0.584192
Experiment 2 - biological replicate 4	1	0.52921
Experiment 2 - biological replicate 5	0.837015	0.606284
Experiment 3 - biological replicate 1	0.840675	0.84911
Experiment 3 - biological replicate 2	0.826617	0.754452
Experiment 3 - biological replicate 3	1	0.68135
Experiment 3 - biological replicate 4	1.10309	0.9597

## Sheet: Fig. 4B
Figure 4B - Heatmap
Gene	Th1-WT1	Th1-WT2	Th1-WT3	Th1-KO1	Th1-KO2	Th1-KO3
Cxcr3	450.619	311.928	429.136	257.668	163.112	311.19
Ifngr2	92.2527	95.3664	123.053	66.971	35.4591	67.8116
Il12rb1	4075.08	3819.62	3910.82	3613.03	3732.32	3594.95
Ifngr1	620.931	663.591	663.868	1486.98	1377.84	1229.9
Il12rb2	4023.64	4580.57	4042.15	6954.77	6478.88	6434.67
Jak2	11427.8	15014.2	12260.9	6663.05	7496.05	7557.75
Jak1	6718.48	6729.29	6605.59	6731.16	6972.26	6451.39
Jak3	6728.24	8013.76	7698.59	8517.81	8895.16	8046.36
Tyk2	1264.04	1410.63	1282.24	1328.07	1331.23	1362.74
Tbx21	4469.82	3990.49	3993.55	4641.43	3810.33	4618.62
Stat1	8282.34	7880.64	8620.97	7115.95	6175.96	7406.33
Stat3	6793.88	7819.05	7162.94	8288.52	8294.38	7566.11
Stat4	952.686	1228.84	967.882	955.756	961.447	1098.92
Stat5b	4193.95	4394.8	4027.67	4765.16	4429.34	4274.92

[truncated: 28 more sheets: Fig. 5B, Fig. 5C, Fig. 5D, Fig. 6B, Fig. 6C, Fig. 6D, Fig. 6F, Fig. 7B, Fig. 7C, Fig. 7D, Fig. 7E, Fig. 8C, Fig. 8E, Supp. Fig. 1A, Supp. Fig. 1B, Supp. Fig. 1C, Supp. Fig. 1D, Supp. Fig. 2A, Supp. Fig. 2B, Supp. Fig. 2C …]
